# Supplementary material for: Use of Transcriptomic Analyses to Elucidate the Mechanism Governing Nodal Root Development in Eremochloa ophiuroides (Munro) Hack
Source: Front Plant Sci. 2021 Apr 23;12:659830. doi: 10.3389/fpls.2021.659830 (PMC8102984; doi:10.3389/fpls.2021.659830)
Supplement: Supplementary Table 1 — Selected DEGs of centipedegrass root development. [file Table_1.xlsx]

## Sheet: Sheet1
Table S1. Selected DEGs of centipedegrass root development
	Gene ID	Gene family	log2Ratio(2d/0d)	log2Ratio(4d/0d)	log2Ratio(8d/0d)	Putative gene	Up- or down-regulation
Plant hormone signal transduction	Cluster-13984.141034	AUX/IAA	1.1628	-1.0691	-0.88659	IAA14	Up
	Cluster-13984.75680	AUX/IAA	-0.15501	-0.55683	-2.6241	IAA24	Down
	Cluster-13984.121146	AUX/IAA	0.33759	-2.1647	-1.3077	IAA31	Down
	Cluster-13984.68193	GH3	-1.5496	-2.0539	-1.2255	GH3.4	Down
	Cluster-13984.113146	GH3	0.086409	1.4493	-2.9007	GH3.8	Up
	Cluster-13984.70098	GH3	2.1946	2.9554	1.7662	GH3.12	Up
	Cluster-13984.90795	GH3	2.126	2.5555	1.2158	GH3.12	Up
	Cluster-13984.32369	SAUR	-2.9505	-5.0478	-9.4834	SAUR32	Down
	Cluster-13984.157165	SAUR	9.3475	9.5499	10.783	SAUR41	Up
	Cluster-13984.95206	SAUR	0.8737	-3.7019	-1.6211	SAUR50	Down
	Cluster-13984.72202	SAUR	-2.0724	-2.2763	-4.4151	SAUR71	Down
	Cluster-13984.88895	GID1	-0.57862	1.4786	0.20336	GID1	Up
	Cluster-13984.76011	SnRK2	0.89382	3.2419	0.6178	SAPK2	Up
	Cluster-13984.164235	TGA	4.4414	6.4127	8.0468	TGAL5	Up
	Cluster-13984.66203	TGA	2.4038	4.1462	4.1433	TGAL6	Up
	Cluster-13984.164819	PR1	5.2539	8.3026	9.5859	PR1	Up
	Cluster-13984.10595	PR1	2.1875	3.6246	4.8248	PR1	Up
	Cluster-13137.0	PR1	NA	1.0652	8.3159	PRB1-3	Up
	Cluster-13984.168909	PR1	6.3229	6.6862	7.5206	PRB1-3	Up
	Cluster-13137.1	PR1	NA	1.8044	7.5078	PRB1-3	Up
Ubiquitin mediated proteolysis	Cluster-13984.7379	E3 ubiquitin-protein ligase	1.9956	6.811	0.021858	ATL39	Up
	Cluster-13984.73342	E3 ubiquitin-protein ligase	2.2306	3.3498	3.5816	ATL41	Up
	Cluster-13984.77947	E3 ubiquitin-protein ligase	-2.0604	-1.9918	-1.716	BRG3	Down
	Cluster-13984.55252	E3 ubiquitin-protein ligase	5.5204	4.3284	7.5402	EL5	Up
	Cluster-13984.99085	E3 ubiquitin-protein ligase	-2.6544	2.0642	2.471	EL5	Down
	Cluster-13984.55253	E3 ubiquitin-protein ligase	2.6862	5.5464	3.9391	EL5	Up
	Cluster-13984.98636	E3 ubiquitin-protein ligase	-0.26158	2.1334	0.78749	LUL3	Up
	Cluster-13984.31607	E3 ubiquitin-protein ligase	2.2579	2.0081	2.9855	MBR1	Up
	Cluster-13984.107201	E3 ubiquitin-protein ligase	-4.7522	-1.3609	-1.1709	PUB23	Down
	Cluster-13984.84849	E3 ubiquitin-protein ligase	-4.1057	-1.3106	-1.0142	PUB23	Down
	Cluster-13984.84863	E3 ubiquitin-protein ligase	-4.6339	-1.6637	-1.1747	PUB23	Down
	Cluster-13984.131338	E3 ubiquitin-protein ligase	-3.8615	-1.2123	-0.99151	PUB23	Down
	Cluster-13984.111056	E3 ubiquitin-protein ligase	0.39633	2.2122	0.1492	RHC1A	Up
	Cluster-13984.33366	E3 ubiquitin-protein ligase	2.2937	3.1168	3.2014	RING1	Up
	Cluster-13984.59664	E3 ubiquitin-protein ligase	-3.0222	0.12896	0.25595	RING1	Down
	Cluster-13984.74347	E3 ubiquitin-protein ligase	1.4925	4.796	3.146	RMA1	Up
	Cluster-13984.82915	E3 ubiquitin-protein ligase	0.75705	3.6115	1.4094	RMA1	Up
	Cluster-13984.77892	E3 ubiquitin-protein ligase	0.8137	2.1526	0.066617	RNF170	Up
	Cluster-13984.69174	E3 ubiquitin-protein ligase	4.895	8.7712	7.1918	RNF181	Up
	Cluster-13984.84258	E3 ubiquitin-protein ligase	-2.4634	-3.1279	-4.2208	SINAT5	Down
Transcription factor (TF)	Cluster-13984.76159	AP2/ERF	-3.9351	-5.7323	-6.7983	ANT	Down
	Cluster-13984.76124	AP2/ERF	-2.3948	-2.9647	-3.2771	CRF1	Down
	Cluster-13984.80732	AP2/ERF	-2.4642	-1.9008	-2.5932	CRF2	Down
	Cluster-13984.7538	AP2/ERF	0.33351	9.9659	2.8805	DREB1A	Up
	Cluster-13984.122466	AP2/ERF	-4.0024	-2.1284	-0.2364	DREB1A	Down
	Cluster-13984.112167	AP2/ERF	-3.2964	-0.30975	-0.55779	DREB1E	Down
	Cluster-13984.94445	AP2/ERF	-5.3915	-1.1224	-0.76207	DREB1F	Down
	Cluster-13984.50205	AP2/ERF	-3.4009	-1.3192	0.15058	DREB1G	Down
	Cluster-13984.102592	AP2/ERF	1.185	5.0459	2.99	ERF1	Up
	Cluster-13984.61773	AP2/ERF	2.2713	5.6727	3.9458	ERF1	Up
	Cluster-13984.105084	AP2/ERF	1.0303	4.8684	2.2899	ERF1	Up
	Cluster-13984.110490	AP2/ERF	0.97409	4.4796	2.1031	ERF1	Up
	Cluster-13984.105085	AP2/ERF	1.5391	4.7726	3.1357	ERF1	Up
	Cluster-13984.110489	AP2/ERF	0.94412	4.7126	2.7876	ERF1	Up
	Cluster-13984.60352	AP2/ERF	0.772	4.2595	2.125	ERF1	Up
	Cluster-13984.46684	AP2/ERF	0.34111	3.1181	3.0803	ERF2	Up
	Cluster-13984.138117	AP2/ERF	2.1287	1.1567	-0.027141	ERF3	Up
	Cluster-13984.93193	AP2/ERF	-1.4158	-2.3775	-0.23506	ERF5	Down
	Cluster-13984.53983	AP2/ERF	2.043	2.2183	3.1792	ERF8	Up
	Cluster-13984.95460	AP2/ERF	-3.1145	-1.6138	0.056606	ERF14	Down
	Cluster-13984.105825	AP2/ERF	-5.7839	-7.6714	-3.2322	ERF17	Down
	Cluster-13984.103968	AP2/ERF	-7.9735	-4.4507	-2.1923	ERF23	Down
	Cluster-13984.84171	AP2/ERF	-2.3655	0.1	0.99781	ERF27	Down
	Cluster-13984.84169	AP2/ERF	-2.3098	0.20329	0.84476	ERF27	Down
	Cluster-13984.12863	AP2/ERF	0.36327	3.4933	-1.7456	ERF71	Up
	Cluster-13984.146397	AP2/ERF	1.0621	3.8132	1.4506	ERF73	Up
	Cluster-13984.86475	AP2/ERF	-1.3023	-2.2694	-0.22157	ERF104	Down
	Cluster-13984.105086	AP2/ERF	0.45641	4.0892	2.6049	ERF112	Up
	Cluster-13984.71749	AP2/ERF	-4.5863	-1.3401	-0.82456	ERF112	Down
	Cluster-13984.101209	AP2/ERF	-0.4295	-2.7565	-4.7798	WIN1	Down
	Cluster-13984.85137	AP2/ERF	-1.245	-1.7464	-4.4661	WIN1	Down
	Cluster-13984.109916	AP2/ERF	0.51616	3.3427	2.5442	RAV1	Up
	Cluster-13984.130261	AP2/ERF	0.30442	3.2647	2.0873	RAV1	Up
	Cluster-13984.83767	bZIP	-1.2446	-1.1627	-3.241	bZIP2	Down
	Cluster-13984.109101	bZIP	0.62752	3.2777	0.48201	bZIP9	Up
	Cluster-13984.85773	bZIP	1.932	-0.091164	-0.65523	bZIP34	Up
	Cluster-13984.15379	bZIP	2.6162	4.5489	3.6192	GBF1	Up
	Cluster-13984.77459	GATA	-0.16513	-1.6285	-3.801	GATA4	Down
	Cluster-13984.114440	GATA	0.9792	3.5898	1.7341	GATA23	Up
	Cluster-13984.114439	GATA	1.2349	3.6952	1.3389	GATA23	Up
	Cluster-13984.114441	GATA	0.87247	3.5352	1.5703	GATA23	Up
	Cluster-13984.55749	Heat stress	0.98679	3.1395	2.9899	HSF4	Up
	Cluster-13984.51746	Heat stress	4.4813	5.7781	5.0079	HSF7	Up
	Cluster-13984.32834	Heat stress	3.291	5.0434	4.3838	HSF7	Up
	Cluster-13984.93424	Heat stress	-1.524	-3.9242	-3.9367	HSF12	Down
	Cluster-13984.59341	Heat stress	3.5407	3.7339	4.3858	HSF24	Up
	Cluster-13984.67170	Homeodomain	3.2183	3.4889	4.0494	HOX6	Up
	Cluster-13984.68001	Homeodomain	-0.30649	-0.75094	-2.85	HOX21	Down
	Cluster-13984.101537	Homeodomain	0.49091	-3.1689	-2.5631	HOX24	Down
	Cluster-13984.104814	LSD family	2.7287	4.2204	3.1065	LSD1	Up
	Cluster-13984.54115	LSD family	2.1801	3.9439	2.7161	LSD1	Up
	Cluster-13984.154406	Sigma factor	6.8293	10.54	8.2325	SIGC	Up
	Cluster-13984.117845	WRKY	-3.196	-2.2722	-0.51737	WRKY24	Down
	Cluster-13984.82978	WRKY	-3.2156	-2.2505	-0.50098	WRKY24	Down
	Cluster-13984.87381	WRKY	-3.0482	-1.4826	-1.4341	WRKY38	Down
	Cluster-13984.100809	WRKY	-3.1426	-1.7416	-1.4878	WRKY38	Down
	Cluster-13984.133083	WRKY	-0.67408	3.4938	1.1815	WRKY41	Up
	Cluster-13984.133084	WRKY	-0.65291	3.3503	1.3292	WRKY41	Up
	Cluster-13984.15308	WRKY	5.1955	4.6778	6.7581	WRKY46	Up
	Cluster-13984.21921	WRKY	-1.6415	1.2057	1.6038	WRKY50	Down
	Cluster-13984.143997	WRKY	0.24152	1.269	3.6508	WRKY50	Up
	Cluster-13984.143996	WRKY	-0.0044523	1.4634	3.4567	WRKY50	Up
	Cluster-13984.44207	WRKY	-0.14066	1.855	1.6461	WRKY57	Up
	Cluster-13984.80408	WRKY	-7.6345	-2.1681	-0.81548	WRKY64	Down
	Cluster-13984.16874	WRKY	2.1706	4.2404	3.4045	WRKY65	Up
	Cluster-13984.16873	WRKY	2.759	4.8496	4.0604	WRKY65	Up
	Cluster-13984.88707	WRKY	-0.61145	-1.2208	1.431	WRKY70	Down
	Cluster-13984.42996	WRKY	0.43701	2.6483	3.928	WRKY72	Up
	Cluster-13984.9419	Zinc finger protein	0.36064	3.5929	2.0077	AZF1	Up
