# Supplementary material for: Use of Transcriptomic Analyses to Elucidate the Mechanism Governing Nodal Root Development in Eremochloa ophiuroides (Munro) Hack
Source: Front Plant Sci. 2021 Apr 23;12:659830. doi: 10.3389/fpls.2021.659830 (PMC8102984; doi:10.3389/fpls.2021.659830)
Supplement: Supplementary Table 2 — Primer sequences. [file Table_2.xlsx]

## Sheet: Sheet1
Table S2. Primer sequences
Gene	Forward primer	Reverse primer
Cluster-13984.85773(bZIP34)	AATTCGGAGGAGTCGGATG	AAGGAGTTGACGGTTGGTG
Cluster-13984.80732(CRF2)	GTCTCCACCTATGAAAGCC	CCCTCAAGAACCCTACTCC
Cluster-13984.84863(PUB23)	TTCCTCGCCTCGCTTGTCA	AGTCTCCGTCGCGTTCCAT
Cluster-13984.157165(SAUR41)	CAACCACCCGCTCTTCCGA	GGCCTGCTCCATCTCCCAC
Cluster-13984.101209(WIN1)	TGTGGTTCTGATGGATGGG	GAAGTTGGTCTTGGCGTTG
Cluster-13984.21921(WRKY50)	GGTGAAGAAGCGCGTGGAG	CGGGGGCTGGCAGAGGTAG
Cluster-13984.15379(GBF1)	GATATCTCCATCACCTGGT	ATTTGACTGCTTCCTCTTC
Cluster-13984.32369(SAUR32)	CCTCTTAAATCCGGCGTGT	CTTCATCGATCGGGTCCTC
Cluster-13984.111056(RHC1A)	CATCAACCAAACAGAAGAA	ATCACAGTAGGGACACACC
Cluster-13984.84258(SINAT5)	ATTCATCAGTGCTCCAACG	AGACATCTTATGTTACCCAGTTC
Cluster-13984.114441(GATA23)	AGCAGCCTGCAAGTGGTGA	AGAAGCGTGGATCTGGATGAG
Cluster-13984.138117(ERF3)	ACGACAGCACGAGCACGATCA	GGAGACCCAGGAGCCCCAGT
EoActin (for qRT-PCR)	GCACGGAATCGTCAGCAA	CCCTCGTAGATGGGGACAGT
Bar	TGCACCATCGTCAACCACTACAT	AGAAACCCACGTCATGCCAGT
OsActin	ACGGAGCGTGGTTACTCATTC	ATCCTCCAATCCAGACACTGTACTTC
LOC_Os07g46560	GAGGTGGGATTGGGATTGGG	TATGCCCAAGCACCCAAAGT
EoSINAT5	ATGGCATCAGTTACTTAT	TCACCGCTCCTTCCAGATCCT
