# Supplementary material for: Use of Transcriptomic Analyses to Elucidate the Mechanism Governing Nodal Root Development in Eremochloa ophiuroides (Munro) Hack
Source: Front Plant Sci. 2021 Apr 23;12:659830. doi: 10.3389/fpls.2021.659830 (PMC8102984; doi:10.3389/fpls.2021.659830)
Supplement: Supplementary Table 3 — Summary of transcriptome sequencing for centipedegrass E039 roots. [file Table_3.xlsx]

## Sheet: Sheet1
Table S3. Summary of transcriptome sequencing for centipedegrass E039 roots
Sample	Raw Reads	Clean reads	Clean bases	Error(%)	Q20(%)	Q30(%)	Total number of unigenes	Mean Length (bp)	N50 (bp)
0d1	59611268	58611624	8.79G	0.03	97.3	92.99	199988	1699	2517
0d2	59088698	57819142	8.67G	0.03	95.04	92.91
0d3	65874118	64806596	9.72G	0.03	97.3	92.98
2d1	64991090	63986622	9.6G	0.03	96.43	90.88
2d2	66446490	65279594	9.79G	0.03	95.64	93.72
2d3	58161084	57130956	8.57G	0.03	97.46	93.31
4d1	70266840	68927046	10.34G	0.03	96.26	90.56
4d2	77612088	76147074	11.42G	0.03	95.39	93.38
4d3	63396356	61950612	9.29G	0.03	97.07	92.51
8d1	69027696	67777782	10.17G	0.03	97.02	92.37
8d2	63317190	62153618	9.32G	0.03	97.07	92.45
8d3	81827246	80229940	12.03G	0.03	95.07	92.99
