# Supplementary material for: Use of Transcriptomic Analyses to Elucidate the Mechanism Governing Nodal Root Development in Eremochloa ophiuroides (Munro) Hack
Source: Front Plant Sci. 2021 Apr 23;12:659830. doi: 10.3389/fpls.2021.659830 (PMC8102984; doi:10.3389/fpls.2021.659830)
Supplement: Supplementary Table 4 — Top 30 enriched GO terms of DEGs in three comparisons. [file Table_4.xlsx]

## Sheet: 1
Table S4. Top 30 enriched GO terms of DEGs in three comparisons
	GO_accession	Description	Term_type	Corrected_pValue	DEG_item	DEG_list	Gene_names
2d vs 0d comparison	GO:0020037	heme binding	molecular_function	6.8342e-58	417	11071	Cluster-13984.89462,Cluster-13984.93787,Cluster-13984.133821,Cluster-13984.117597,Cluster-13984.12937,Cluster-13984.80296,Cluster-13984.152097,Cluster-13984.83117,Cluster-13984.22890,Cluster-13984.110458,Cluster-13984.82459,Cluster-13984.8644,Cluster-13984.73522,Cluster-13984.86483,Cluster-13984.130919,Cluster-13984.33241,Cluster-13984.88563,Cluster-13984.103206,Cluster-13984.3179,Cluster-13984.2…
	GO:0046906	tetrapyrrole binding	molecular_function	4.1377e-55	418	11071	Cluster-13984.143510,Cluster-13984.83622,Cluster-13984.16745,Cluster-13984.111921,Cluster-13984.129264,Cluster-13984.86550,Cluster-13984.3263,Cluster-13984.99830,Cluster-13984.5384,Cluster-13984.17782,Cluster-13984.85250,Cluster-13984.84365,Cluster-13984.79575,Cluster-13984.16864,Cluster-13984.133135,Cluster-13984.48031,Cluster-13984.48027,Cluster-13984.118390,Cluster-13984.82362,Cluster-13984.86…
	GO:0016705	oxidoreductase activity, acting on paired donors, with incorporation or reduction of molecular oxygen	molecular_function	2.4912e-36	403	11071	Cluster-13984.89949,Cluster-13984.62061,Cluster-13984.16447,Cluster-13984.154210,Cluster-13984.169599,Cluster-13984.157814,Cluster-13984.165187,Cluster-13984.123746,Cluster-13984.16669,Cluster-13984.91467,Cluster-13984.75614,Cluster-13984.92510,Cluster-13984.117220,Cluster-13984.10188,Cluster-13984.104814,Cluster-13984.81336,Cluster-13984.128487,Cluster-13984.91560,Cluster-13984.48025,Cluster-139…
	GO:0016684	oxidoreductase activity, acting on peroxide as acceptor	molecular_function	8.1047e-31	172	11071	Cluster-13984.82265,Cluster-13984.79161,Cluster-13984.86040,Cluster-13984.47061,Cluster-13984.103753,Cluster-13984.26672,Cluster-13984.114710,Cluster-13984.112604,Cluster-13984.127367,Cluster-13984.85854,Cluster-13984.74753,Cluster-13984.82375,Cluster-13984.122532,Cluster-10134.0,Cluster-13984.89314,Cluster-13984.85032,Cluster-13984.81468,Cluster-13984.64902,Cluster-13984.64175,Cluster-13984.3713…
	GO:0004601	peroxidase activity	molecular_function	1.6153e-30	165	11071	Cluster-13984.14025,Cluster-13984.14024,Cluster-13984.112031,Cluster-13984.109866,Cluster-13984.85032,Cluster-13984.89314,Cluster-10134.0,Cluster-13984.74754,Cluster-13984.114711,Cluster-13984.64902,Cluster-13984.64175,Cluster-13984.81468,Cluster-13984.37133,Cluster-13984.163728,Cluster-13984.82375,Cluster-13984.122532,Cluster-13984.47061,Cluster-13984.82265,Cluster-13984.86040,Cluster-13984.7916…
	GO:0006804	obsolete peroxidase reaction	biological_process	1.6153e-30	165	11071	Cluster-13984.82244,Cluster-13984.82553,Cluster-13984.51339,Cluster-13984.114713,Cluster-13984.47367,Cluster-13984.68798,Cluster-13984.65161,Cluster-13984.91525,Cluster-13984.105427,Cluster-13984.82363,Cluster-13984.78400,Cluster-13984.76199,Cluster-13984.156087,Cluster-13984.39464,Cluster-13984.154264,Cluster-13984.13858,Cluster-13984.14878,Cluster-13984.33241,Cluster-13984.3179,Cluster-13984.10…
	GO:0005506	iron ion binding	molecular_function	3.4716e-24	335	11071	Cluster-13984.11273,Cluster-13984.89949,Cluster-13984.16447,Cluster-13984.154210,Cluster-13984.163757,Cluster-13984.169599,Cluster-13984.123746,Cluster-13984.165187,Cluster-13984.92510,Cluster-13984.117220,Cluster-13984.91467,Cluster-13984.16669,Cluster-13984.81336,Cluster-13984.91560,Cluster-13984.128487,Cluster-13984.48025,Cluster-13984.1191,Cluster-13984.125295,Cluster-13984.8044,Cluster-13984…
	GO:0016491	oxidoreductase activity	molecular_function	1.6875e-23	1404	11071	Cluster-13984.74582,Cluster-13984.99830,Cluster-13984.61508,Cluster-13984.38909,Cluster-13984.153026,Cluster-13984.146846,Cluster-13984.22768,Cluster-13984.91678,Cluster-13984.91037,Cluster-13984.3263,Cluster-13984.42740,Cluster-13984.111851,Cluster-13984.123580,Cluster-13984.95689,Cluster-13984.13317,Cluster-13984.160711,Cluster-13984.19727,Cluster-13984.120741,Cluster-13984.106317,Cluster-13984…
	GO:0016209	antioxidant activity	molecular_function	2.2122e-22	193	11071	Cluster-13984.107009,Cluster-13984.158686,Cluster-13984.43248,Cluster-13984.138894,Cluster-13984.14915,Cluster-13984.29974,Cluster-13984.83240,Cluster-13984.86996,Cluster-13984.156743,Cluster-13984.49294,Cluster-13984.160173,Cluster-13984.74326,Cluster-13984.85644,Cluster-13984.83838,Cluster-13984.109585,Cluster-13984.154897,Cluster-13984.62739,Cluster-13984.12788,Cluster-13984.114714,Cluster-139…
	GO:0006979	response to oxidative stress	biological_process	3.7624e-22	213	11071	Cluster-13984.82556,Cluster-13984.65162,Cluster-13984.86015,Cluster-13984.119435,Cluster-13984.154265,Cluster-13984.154339,Cluster-13984.154895,Cluster-13984.14026,Cluster-13984.12785,Cluster-13984.157603,Cluster-13984.83050,Cluster-13984.103205,Cluster-13984.70102,Cluster-13984.85839,Cluster-13984.144600,Cluster-13984.73890,Cluster-13984.109120,Cluster-13984.71376,Cluster-13984.107424,Cluster-13…
	GO:0001071	nucleic acid binding transcription factor activity	molecular_function	2.8757e-21	605	11071	Cluster-13984.114492,Cluster-13984.61816,Cluster-13984.30031,Cluster-15237.1,Cluster-13984.6135,Cluster-13984.166537,Cluster-13984.71075,Cluster-13984.63020,Cluster-13984.106430,Cluster-13984.85025,Cluster-13984.68215,Cluster-13984.65254,Cluster-13984.84745,Cluster-13984.89920,Cluster-13984.128794,Cluster-13984.16770,Cluster-13984.89734,Cluster-13984.60230,Cluster-13984.107516,Cluster-13984.71613…
	GO:0003700	transcription factor activity, sequence-specific DNA binding	molecular_function	2.8757e-21	605	11071	Cluster-13984.44460,Cluster-13984.93017,Cluster-13984.159866,Cluster-13984.95020,Cluster-13984.41891,Cluster-13984.133025,Cluster-13984.57283,Cluster-13984.85773,Cluster-13984.153406,Cluster-13984.11918,Cluster-13984.129387,Cluster-13984.82129,Cluster-13984.160531,Cluster-13984.94445,Cluster-13984.126879,Cluster-13984.104345,Cluster-13984.80734,Cluster-13984.134510,Cluster-13984.18331,Cluster-139…
	GO:0055114	oxidation-reduction process	biological_process	6.2105e-20	1405	11071	Cluster-13984.82265,Cluster-13984.146373,Cluster-13984.114710,Cluster-13984.129232,Cluster-20162.0,Cluster-13984.95133,Cluster-13984.81336,Cluster-13984.128487,Cluster-13984.101213,Cluster-13984.109433,Cluster-13984.146107,Cluster-13984.163728,Cluster-13984.57037,Cluster-13984.117220,Cluster-13984.10188,Cluster-13984.138772,Cluster-13984.121188,Cluster-13984.89949,Cluster-13984.81574,Cluster-1398…
	GO:0004497	monooxygenase activity	molecular_function	2.3032e-18	195	11071	Cluster-13984.46744,Cluster-13984.114438,Cluster-13984.18149,Cluster-13984.24561,Cluster-13984.141350,Cluster-13984.155054,Cluster-13984.68673,Cluster-13984.54048,Cluster-13984.47221,Cluster-13984.56589,Cluster-13984.3929,Cluster-13984.18804,Cluster-13984.8045,Cluster-13984.17610,Cluster-13984.69615,Cluster-13984.165348,Cluster-13984.95093,Cluster-13984.67975,Cluster-24837.1,Cluster-13984.84776,C…
	GO:0005667	transcription factor complex	cellular_component	4.926e-16	707	11071	Cluster-13984.1631,Cluster-13984.68215,Cluster-13984.89920,Cluster-13984.84745,Cluster-13984.65254,Cluster-13984.46896,Cluster-13984.63020,Cluster-13984.106430,Cluster-13984.85025,Cluster-13984.16770,Cluster-13984.89734,Cluster-13984.128794,Cluster-13984.95966,Cluster-13984.113096,Cluster-13984.34865,Cluster-13984.61816,Cluster-13984.87339,Cluster-13984.114492,Cluster-13984.30031,Cluster-15237.1,…
	GO:0005618	cell wall	cellular_component	1.1956e-15	229	11071	Cluster-13984.92695,Cluster-13984.99820,Cluster-13984.84858,Cluster-13984.43034,Cluster-13984.119316,Cluster-13984.74300,Cluster-13984.66460,Cluster-13984.82122,Cluster-13984.90406,Cluster-13984.89526,Cluster-13984.115202,Cluster-13984.72424,Cluster-13984.81371,Cluster-13984.36519,Cluster-13984.17821,Cluster-13984.77088,Cluster-13984.48619,Cluster-13984.127366,Cluster-13984.90405,Cluster-13984.93…
	GO:2001141	regulation of RNA biosynthetic process	biological_process	7.8533e-13	1229	11071	Cluster-13984.23678,Cluster-13984.73964,Cluster-13984.158079,Cluster-13984.132009,Cluster-13984.86413,Cluster-13984.44945,Cluster-13984.105966,Cluster-13984.107734,Cluster-13984.138118,Cluster-13984.52898,Cluster-13984.25450,Cluster-13984.17352,Cluster-13984.95233,Cluster-13984.163047,Cluster-13984.29466,Cluster-13984.164859,Cluster-13984.159435,Cluster-13984.118754,Cluster-13984.126893,Cluster-1…
	GO:0006355	regulation of transcription, DNA-templated	biological_process	7.8533e-13	1227	11071	Cluster-13984.82129,Cluster-13984.74104,Cluster-13984.94122,Cluster-13984.126879,Cluster-13984.160585,Cluster-13984.73571,Cluster-13984.47454,Cluster-13984.21082,Cluster-13984.80734,Cluster-13984.104345,Cluster-13984.44460,Cluster-13984.80666,Cluster-13984.53544,Cluster-13984.95020,Cluster-13984.159866,Cluster-13984.85773,Cluster-13984.74111,Cluster-13984.143372,Cluster-13984.135611,Cluster-13984…
	GO:1903506	regulation of nucleic acid-templated transcription	biological_process	7.8533e-13	1227	11071	Cluster-13984.84450,Cluster-13984.75658,Cluster-13984.75861,Cluster-13984.80167,Cluster-13984.47548,Cluster-13984.133553,Cluster-13984.90713,Cluster-13984.77210,Cluster-13984.78746,Cluster-13984.144353,Cluster-13984.75405,Cluster-13984.93065,Cluster-13984.88803,Cluster-13984.99504,Cluster-13984.81366,Cluster-13984.5992,Cluster-13984.119211,Cluster-13984.129494,Cluster-13984.82955,Cluster-13984.13…
	GO:0030312	external encapsulating structure	cellular_component	8.6256e-13	298	11071	Cluster-13984.167318,Cluster-13984.90908,Cluster-13984.81848,Cluster-13984.86334,Cluster-13984.44708,Cluster-13984.94399,Cluster-13984.94825,Cluster-13984.162122,Cluster-13984.117473,Cluster-13984.142138,Cluster-13984.144077,Cluster-13984.142006,Cluster-13984.57002,Cluster-13984.75411,Cluster-13984.48982,Cluster-13984.87212,Cluster-13984.44709,Cluster-13984.51558,Cluster-13984.148992,Cluster-1398…
	GO:0006118	obsolete electron transport	biological_process	3.4109e-12	329	11071	Cluster-13984.54817,Cluster-13984.11492,Cluster-13984.29854,Cluster-13984.95701,Cluster-13984.21183,Cluster-13984.86190,Cluster-13984.98809,Cluster-13984.20835,Cluster-13984.157877,Cluster-13984.125750,Cluster-13984.15706,Cluster-13984.79919,Cluster-13984.77914,Cluster-13984.48585,Cluster-13984.121777,Cluster-13984.63975,Cluster-13984.19462,Cluster-13984.90181,Cluster-13984.89528,Cluster-13984.34…
	GO:0016758	transferase activity, transferring hexosyl groups	molecular_function	3.604e-12	342	11071	Cluster-13984.160202,Cluster-13984.63580,Cluster-13984.89744,Cluster-13984.99089,Cluster-13984.59534,Cluster-13984.153797,Cluster-13984.95435,Cluster-13984.134340,Cluster-13984.80316,Cluster-13984.25421,Cluster-13984.125434,Cluster-13984.108467,Cluster-13984.136064,Cluster-13984.94028,Cluster-13984.65489,Cluster-13984.138405,Cluster-13984.54672,Cluster-13984.3999,Cluster-13984.132882,Cluster-1398…
	GO:0016757	transferase activity, transferring glycosyl groups	molecular_function	5.8183e-12	455	11071	Cluster-13984.25135,Cluster-13984.85398,Cluster-13984.140285,Cluster-13984.154530,Cluster-13984.55189,Cluster-13984.14941,Cluster-13984.59108,Cluster-13984.127193,Cluster-13984.107426,Cluster-13984.85382,Cluster-13984.86293,Cluster-13984.88789,Cluster-13984.94882,Cluster-13984.102160,Cluster-13984.156927,Cluster-13984.18566,Cluster-13984.51276,Cluster-13984.95183,Cluster-13984.82924,Cluster-13984…
	GO:0048046	apoplast	cellular_component	6.9683e-12	114	11071	Cluster-13984.93146,Cluster-13984.90405,Cluster-13984.127366,Cluster-13984.127398,Cluster-13984.70936,Cluster-13984.86397,Cluster-13984.77088,Cluster-13984.76175,Cluster-13984.115202,Cluster-13984.79290,Cluster-13984.66848,Cluster-13984.82122,Cluster-13984.78537,Cluster-13984.88432,Cluster-13984.59142,Cluster-13984.48104,Cluster-13984.79645,Cluster-13984.94029,Cluster-13984.90406,Cluster-13984.10…
	GO:0000152	nuclear ubiquitin ligase complex	cellular_component	7.4637e-12	165	11071	Cluster-13984.52112,Cluster-13984.84656,Cluster-13984.73311,Cluster-13984.45910,Cluster-13984.108588,Cluster-13984.70962,Cluster-13984.90233,Cluster-13984.82900,Cluster-13984.36292,Cluster-13984.132485,Cluster-13984.141668,Cluster-13984.66200,Cluster-13984.164880,Cluster-13984.75137,Cluster-13984.30650,Cluster-13984.71024,Cluster-13984.80404,Cluster-13984.117992,Cluster-13984.111283,Cluster-13984…
	GO:0005680	anaphase-promoting complex	cellular_component	1.1941e-11	164	11071	Cluster-13984.87307,Cluster-13984.59664,Cluster-13984.133286,Cluster-13984.88947,Cluster-13984.148554,Cluster-13984.70714,Cluster-13984.57600,Cluster-13984.84557,Cluster-13984.97671,Cluster-13984.88758,Cluster-13984.78860,Cluster-13984.88769,Cluster-13984.62394,Cluster-13984.78370,Cluster-13984.31947,Cluster-13984.69569,Cluster-13984.71369,Cluster-13984.94079,Cluster-13984.110366,Cluster-13984.50…
	GO:0043565	sequence-specific DNA binding	molecular_function	1.8442e-11	321	11071	Cluster-13984.59627,Cluster-13984.70365,Cluster-13984.66909,Cluster-13984.84464,Cluster-13984.79012,Cluster-13984.84866,Cluster-13984.140204,Cluster-13984.75684,Cluster-13984.89924,Cluster-13984.134340,Cluster-13984.74530,Cluster-13984.111259,Cluster-13984.1120,Cluster-13984.107369,Cluster-13984.106940,Cluster-13984.121420,Cluster-13984.34397,Cluster-13984.87234,Cluster-13984.88970,Cluster-13984.…
	GO:0009628	response to abiotic stimulus	biological_process	1.5987e-10	376	11071	Cluster-13984.127366,Cluster-13984.145365,Cluster-13984.92846,Cluster-13984.102931,Cluster-13984.93116,Cluster-13984.82111,Cluster-13984.78614,Cluster-13984.63357,Cluster-13984.79290,Cluster-13984.129676,Cluster-13984.41551,Cluster-13984.85361,Cluster-24452.0,Cluster-13984.163398,Cluster-13984.79645,Cluster-13984.77730,Cluster-13984.72140,Cluster-13984.119488,Cluster-13984.67943,Cluster-13984.158…
	GO:0009719	response to endogenous stimulus	biological_process	1.9759e-10	276	11071	Cluster-13984.133831,Cluster-13984.93896,Cluster-13984.94109,Cluster-13984.36146,Cluster-13984.85652,Cluster-13984.158900,Cluster-13984.78714,Cluster-13984.113360,Cluster-13984.98388,Cluster-13984.87291,Cluster-13984.105865,Cluster-13984.17667,Cluster-13984.49571,Cluster-13984.134657,Cluster-13984.71509,Cluster-13984.101051,Cluster-13984.90827,Cluster-13984.108460,Cluster-13984.97595,Cluster-1398…
	GO:0006950	response to stress	biological_process	2.2807e-10	1138	11071	Cluster-13984.52397,Cluster-13984.122870,Cluster-13984.144884,Cluster-13984.137705,Cluster-13984.22890,Cluster-13984.38248,Cluster-13984.25732,Cluster-13984.64083,Cluster-13984.87234,Cluster-13984.91161,Cluster-13984.51336,Cluster-13984.141809,Cluster-13984.89946,Cluster-13984.103206,Cluster-13984.123253,Cluster-13984.18387,Cluster-13984.120370,Cluster-22932.0,Cluster-13984.138405,Cluster-13984.3…
4d vs 2d comparison	GO:0046906	tetrapyrrole binding	molecular_function	1.7132e-44	382	10643	Cluster-13984.164142,Cluster-13984.107303,Cluster-13984.101573,Cluster-13984.129583,Cluster-13984.157665,Cluster-13984.151376,Cluster-13984.41202,Cluster-13984.74894,Cluster-13984.6207,Cluster-13984.46273,Cluster-13984.34620,Cluster-13984.83117,Cluster-13984.67376,Cluster-13984.122728,Cluster-13984.51524,Cluster-13984.89462,Cluster-13984.13858,Cluster-13984.70722,Cluster-13984.90181,Cluster-13984…
	GO:0020037	heme binding	molecular_function	2.2779e-43	371	10643	Cluster-13984.89314,Cluster-13984.59188,Cluster-13984.164141,Cluster-13984.47061,Cluster-13984.92683,Cluster-13984.140910,Cluster-13984.165930,Cluster-13984.105249,Cluster-13984.83038,Cluster-13984.95094,Cluster-13984.78400,Cluster-13984.17755,Cluster-13984.133912,Cluster-13984.157879,Cluster-13984.137363,Cluster-13984.85697,Cluster-13984.23613,Cluster-13984.84338,Cluster-13984.41204,Cluster-1398…
	GO:0016491	oxidoreductase activity	molecular_function	1.9067e-29	1400	10643	Cluster-13984.84494,Cluster-13984.15796,Cluster-13984.61439,Cluster-13984.109603,Cluster-13984.90057,Cluster-13984.154307,Cluster-13984.73076,Cluster-13984.157603,Cluster-13984.73149,Cluster-13984.54817,Cluster-13984.113216,Cluster-13984.138894,Cluster-13984.83481,Cluster-13984.76837,Cluster-13984.144068,Cluster-13984.86115,Cluster-13984.74519,Cluster-13984.6691,Cluster-13984.90050,Cluster-13984.…
	GO:0055114	oxidation-reduction process	biological_process	3.6781e-29	1426	10643	Cluster-13984.76995,Cluster-13984.60286,Cluster-13984.98112,Cluster-13984.11874,Cluster-13984.163854,Cluster-13984.29943,Cluster-13984.138778,Cluster-13984.51336,Cluster-13984.135537,Cluster-13984.85598,Cluster-13984.163810,Cluster-13984.129231,Cluster-13984.36051,Cluster-13984.138693,Cluster-13984.70940,Cluster-13984.85660,Cluster-13984.84676,Cluster-13984.772,Cluster-13984.109584,Cluster-13984.…
	GO:0001071	nucleic acid binding transcription factor activity	molecular_function	2.9641e-27	616	10643	Cluster-13984.89258,Cluster-13984.62940,Cluster-13984.17510,Cluster-13984.154131,Cluster-13984.155479,Cluster-13984.144354,Cluster-13984.89685,Cluster-13984.44193,Cluster-13984.109916,Cluster-13984.146397,Cluster-13984.84450,Cluster-13984.86515,Cluster-13984.159673,Cluster-13984.76780,Cluster-13984.91706,Cluster-13984.63020,Cluster-13984.99505,Cluster-13984.79853,Cluster-13984.94362,Cluster-13984…
	GO:0003700	transcription factor activity, sequence-specific DNA binding	molecular_function	2.9641e-27	616	10643	Cluster-13984.112262,Cluster-13984.106563,Cluster-13984.112167,Cluster-13984.89555,Cluster-13984.125511,Cluster-13984.133025,Cluster-13984.41891,Cluster-13984.32364,Cluster-13984.164181,Cluster-13984.64930,Cluster-13984.133083,Cluster-13984.10882,Cluster-13984.93017,Cluster-13984.133418,Cluster-13984.111590,Cluster-13984.109101,Cluster-13984.71879,Cluster-13984.133024,Cluster-13984.108250,Cluster…
	GO:0005506	iron ion binding	molecular_function	3.5949e-26	332	10643	Cluster-13984.105656,Cluster-13984.152097,Cluster-13984.24825,Cluster-13984.95119,Cluster-13984.143905,Cluster-13984.99734,Cluster-13984.157302,Cluster-13984.25931,Cluster-13984.7754,Cluster-13984.18395,Cluster-13984.16624,Cluster-13984.114438,Cluster-13984.113215,Cluster-13984.106796,Cluster-13984.82919,Cluster-17600.0,Cluster-13984.5175,Cluster-13984.56655,Cluster-13984.2709,Cluster-13984.16375…
	GO:0044724	single-organism carbohydrate catabolic process	biological_process	1.991e-24	177	10643	Cluster-13984.43865,Cluster-13984.91732,Cluster-13984.98102,Cluster-13984.146451,Cluster-13984.125469,Cluster-13984.53502,Cluster-13984.70031,Cluster-13984.87812,Cluster-13984.7417,Cluster-13984.163869,Cluster-13984.74907,Cluster-13984.58325,Cluster-13984.76288,Cluster-13984.98105,Cluster-13984.157901,Cluster-13984.93651,Cluster-13984.82114,Cluster-13984.124167,Cluster-13984.88471,Cluster-13984.2…
	GO:0006165	nucleoside diphosphate phosphorylation	biological_process	2.0481e-24	168	10643	Cluster-13984.125468,Cluster-13984.98233,Cluster-13984.72763,Cluster-13984.7613,Cluster-13984.41355,Cluster-13984.37124,Cluster-13984.122141,Cluster-13984.53598,Cluster-13984.101152,Cluster-18653.0,Cluster-13984.97911,Cluster-13984.108721,Cluster-13984.7922,Cluster-13984.88445,Cluster-13984.87497,Cluster-13984.80356,Cluster-13984.90710,Cluster-13984.88447,Cluster-13984.45105,Cluster-13984.57147,C…
	GO:0016705	oxidoreductase activity, acting on paired donors, with incorporation or reduction of molecular oxygen	molecular_function	2.0481e-24	354	10643	Cluster-13984.16864,Cluster-13984.128712,Cluster-13984.123346,Cluster-13984.21018,Cluster-13984.90181,Cluster-13984.87193,Cluster-13984.71364,Cluster-13984.69132,Cluster-13984.26129,Cluster-13984.143223,Cluster-13984.70722,Cluster-13984.116405,Cluster-13984.148483,Cluster-13984.115360,Cluster-13984.133821,Cluster-14790.0,Cluster-13984.98094,Cluster-13984.112435,Cluster-13984.108534,Cluster-13984.…
	GO:0006096	glycolytic process	biological_process	4.0776e-24	162	10643	Cluster-13984.125468,Cluster-13984.7613,Cluster-13984.98233,Cluster-13984.72763,Cluster-13984.41355,Cluster-13984.122141,Cluster-13984.101152,Cluster-13984.53598,Cluster-13984.37124,Cluster-13984.108721,Cluster-13984.97911,Cluster-18653.0,Cluster-13984.88445,Cluster-13984.7922,Cluster-13984.87497,Cluster-13984.90710,Cluster-13984.80356,Cluster-13984.45105,Cluster-13984.57147,Cluster-13984.88447,C…
	GO:0006757	ATP generation from ADP	biological_process	4.0776e-24	162	10643	Cluster-13984.7923,Cluster-13984.17930,Cluster-13984.89717,Cluster-13984.33371,Cluster-13984.42295,Cluster-13984.51674,Cluster-13984.144205,Cluster-13984.88446,Cluster-13984.48538,Cluster-13984.66125,Cluster-13984.105156,Cluster-13984.138003,Cluster-13984.19397,Cluster-13984.88648,Cluster-13984.69966,Cluster-13984.77284,Cluster-13984.88470,Cluster-13984.59142,Cluster-13984.54215,Cluster-13984.888…
	GO:0009135	purine nucleoside diphosphate metabolic process	biological_process	4.0776e-24	162	10643	Cluster-13984.21142,Cluster-13984.98620,Cluster-13984.6523,Cluster-13984.104175,Cluster-13984.36265,Cluster-13984.98624,Cluster-13984.135245,Cluster-13984.76305,Cluster-13984.67142,Cluster-13984.82680,Cluster-13984.75107,Cluster-13984.88645,Cluster-13984.80358,Cluster-13984.95144,Cluster-13984.26441,Cluster-13984.91257,Cluster-13984.67139,Cluster-13984.65815,Cluster-13984.88644,Cluster-13984.3712…
	GO:0009179	purine ribonucleoside diphosphate metabolic process	biological_process	4.0776e-24	162	10643	Cluster-13984.105156,Cluster-13984.138003,Cluster-13984.19397,Cluster-13984.66125,Cluster-13984.33371,Cluster-13984.89717,Cluster-13984.7923,Cluster-13984.17930,Cluster-13984.88446,Cluster-13984.48538,Cluster-13984.144205,Cluster-13984.51674,Cluster-13984.42295,Cluster-13984.75100,Cluster-13984.84565,Cluster-13984.46822,Cluster-13984.131264,Cluster-13984.77284,Cluster-13984.88470,Cluster-13984.88…
	GO:0009185	ribonucleoside diphosphate metabolic process	biological_process	4.0776e-24	162	10643	Cluster-13984.131264,Cluster-13984.46822,Cluster-13984.84565,Cluster-13984.75100,Cluster-13984.59142,Cluster-13984.88815,Cluster-13984.54215,Cluster-13984.88648,Cluster-13984.69966,Cluster-13984.88470,Cluster-13984.77284,Cluster-13984.66125,Cluster-13984.138003,Cluster-13984.105156,Cluster-13984.19397,Cluster-13984.42295,Cluster-13984.51674,Cluster-13984.144205,Cluster-13984.48538,Cluster-13984.8…
	GO:0046031	ADP metabolic process	biological_process	4.0776e-24	162	10643	Cluster-13984.74068,Cluster-13984.72055,Cluster-13984.23344,Cluster-13984.98110,Cluster-13984.39376,Cluster-13984.89716,Cluster-13984.92081,Cluster-13984.98683,Cluster-13984.98112,Cluster-13984.101368,Cluster-13984.11887,Cluster-13984.100619,Cluster-13984.73422,Cluster-13984.83158,Cluster-13984.133655,Cluster-13984.680,Cluster-13984.93651,Cluster-13984.76288,Cluster-13984.98105,Cluster-13984.1579…
	GO:0009132	nucleoside diphosphate metabolic process	biological_process	5.0554e-23	177	10643	Cluster-13984.63350,Cluster-13984.100509,Cluster-13984.128154,Cluster-13984.99945,Cluster-13984.69111,Cluster-13984.102887,Cluster-13984.98106,Cluster-13984.118126,Cluster-13984.80357,Cluster-13984.82437,Cluster-13984.102332,Cluster-13984.51675,Cluster-13984.87496,Cluster-13984.98103,Cluster-13984.53599,Cluster-13984.6523,Cluster-13984.104175,Cluster-13984.36265,Cluster-13984.156384,Cluster-13984…
	GO:0046939	nucleotide phosphorylation	biological_process	5.0554e-23	169	10643	Cluster-13984.80356,Cluster-13984.90710,Cluster-13984.87497,Cluster-13984.137725,Cluster-13984.57147,Cluster-13984.45105,Cluster-13984.88447,Cluster-13984.7922,Cluster-13984.88445,Cluster-13984.41355,Cluster-13984.7613,Cluster-13984.98233,Cluster-13984.72763,Cluster-13984.108721,Cluster-13984.97911,Cluster-18653.0,Cluster-13984.53598,Cluster-13984.122141,Cluster-13984.37124,Cluster-13984.101152,C…
	GO:0004601	peroxidase activity	molecular_function	3.3019e-22	143	10643	Cluster-13984.89132,Cluster-13984.95688,Cluster-13984.5384,Cluster-13984.30312,Cluster-13984.74753,Cluster-13984.127244,Cluster-13984.82362,Cluster-13984.122725,Cluster-13984.109586,Cluster-13984.7571,Cluster-13984.155000,Cluster-24415.0,Cluster-13984.6208,Cluster-13984.15078,Cluster-13984.81468,Cluster-13984.14027,Cluster-13984.158200,Cluster-13984.82556,Cluster-13984.89314,Cluster-13984.113436,…
	GO:0006804	obsolete peroxidase reaction	biological_process	3.3019e-22	143	10643	Cluster-13984.17782,Cluster-13984.94857,Cluster-13984.109587,Cluster-13984.17783,Cluster-13984.114713,Cluster-13984.50202,Cluster-13984.163812,Cluster-13984.114711,Cluster-13984.103753,Cluster-13984.165717,Cluster-13984.92538,Cluster-13984.82553,Cluster-13984.79161,Cluster-13984.82554,Cluster-13984.17053,Cluster-13984.85915,Cluster-13984.114714,Cluster-13984.82364,Cluster-13984.93659,Cluster-1398…
	GO:0016051	carbohydrate biosynthetic process	biological_process	1.1016e-21	323	10643	Cluster-13984.152702,Cluster-13984.27083,Cluster-13984.80773,Cluster-13984.91839,Cluster-13984.85379,Cluster-13984.1316,Cluster-13984.98623,Cluster-13984.86247,Cluster-13984.94967,Cluster-13984.12337,Cluster-13984.131028,Cluster-13984.80943,Cluster-13984.87823,Cluster-13984.139541,Cluster-13984.138004,Cluster-13984.35970,Cluster-13984.78336,Cluster-13984.72898,Cluster-13984.52060,Cluster-13984.11…
	GO:0016684	oxidoreductase activity, acting on peroxide as acceptor	molecular_function	1.4845e-21	147	10643	Cluster-13984.17782,Cluster-13984.109587,Cluster-13984.94857,Cluster-13984.50202,Cluster-13984.114713,Cluster-13984.17783,Cluster-13984.114711,Cluster-13984.163812,Cluster-13984.165717,Cluster-13984.92538,Cluster-13984.103753,Cluster-13984.112604,Cluster-13984.82554,Cluster-13984.17053,Cluster-13984.82553,Cluster-13984.79161,Cluster-13984.93659,Cluster-13984.147223,Cluster-13984.82364,Cluster-139…
	GO:0003872	6-phosphofructokinase activity	molecular_function	3.4744e-21	63	10643	Cluster-13984.41355,Cluster-13984.157901,Cluster-13984.82680,Cluster-13984.18632,Cluster-13984.93651,Cluster-13984.135245,Cluster-13984.7613,Cluster-18653.0,Cluster-13984.108721,Cluster-13984.53598,Cluster-13984.21142,Cluster-13984.36265,Cluster-13984.6523,Cluster-13984.88471,Cluster-13984.26219,Cluster-13984.80356,Cluster-13984.74905,Cluster-13984.107220,Cluster-13984.65815,Cluster-13984.91732,C…
	GO:0005945	6-phosphofructokinase complex	cellular_component	3.4744e-21	63	10643	Cluster-13984.21142,Cluster-13984.6523,Cluster-13984.88471,Cluster-13984.26219,Cluster-13984.36265,Cluster-13984.93651,Cluster-13984.7613,Cluster-13984.135245,Cluster-13984.41355,Cluster-13984.18632,Cluster-13984.82680,Cluster-13984.157901,Cluster-13984.53598,Cluster-18653.0,Cluster-13984.108721,Cluster-13984.163869,Cluster-13984.7417,Cluster-13984.80358,Cluster-13984.88445,Cluster-13984.7922,Clu…
	GO:0005667	transcription factor complex	cellular_component	2.376e-20	710	10643	Cluster-13984.127193,Cluster-13984.59626,Cluster-13984.102535,Cluster-13984.144501,Cluster-13984.119822,Cluster-13984.133022,Cluster-13984.5325,Cluster-13984.105086,Cluster-13984.165271,Cluster-13984.37227,Cluster-13984.101209,Cluster-13984.94445,Cluster-13984.127253,Cluster-13984.88375,Cluster-10177.0,Cluster-13984.82911,Cluster-13984.91049,Cluster-13984.82293,Cluster-13984.86489,Cluster-13984.8…
	GO:0016052	carbohydrate catabolic process	biological_process	2.8681e-20	199	10643	Cluster-13984.98233,Cluster-13984.72763,Cluster-13984.7613,Cluster-13984.41355,Cluster-13984.122141,Cluster-13984.53598,Cluster-13984.101152,Cluster-13984.37124,Cluster-13984.97911,Cluster-18653.0,Cluster-13984.108721,Cluster-13984.37213,Cluster-13984.125468,Cluster-13984.87497,Cluster-13984.100763,Cluster-13984.70076,Cluster-13984.80356,Cluster-13984.90710,Cluster-13984.21593,Cluster-13984.96182…
	GO:0009628	response to abiotic stimulus	biological_process	3.238e-20	410	10643	Cluster-13984.49027,Cluster-13984.31039,Cluster-13984.96182,Cluster-13984.138407,Cluster-13984.79534,Cluster-13984.136586,Cluster-13984.58918,Cluster-13984.106254,Cluster-13984.95649,Cluster-13984.80592,Cluster-13984.71378,Cluster-13984.76871,Cluster-13984.163788,Cluster-13984.86020,Cluster-13984.67975,Cluster-13984.154455,Cluster-13984.157288,Cluster-13984.127366,Cluster-13984.143951,Cluster-213…
	GO:0006090	pyruvate metabolic process	biological_process	6.7291e-19	226	10643	Cluster-13984.7379,Cluster-13984.89563,Cluster-13984.86851,Cluster-13984.87823,Cluster-13984.57026,Cluster-13984.139541,Cluster-13984.138004,Cluster-13984.103940,Cluster-13984.107220,Cluster-13984.72898,Cluster-13984.52060,Cluster-13984.80183,Cluster-13984.11177,Cluster-13984.82702,Cluster-13984.90478,Cluster-13984.27083,Cluster-13984.80773,Cluster-13984.18632,Cluster-13984.94153,Cluster-13984.94…
	GO:0046364	monosaccharide biosynthetic process	biological_process	1.0168e-18	170	10643	Cluster-13984.19397,Cluster-13984.105156,Cluster-13984.138003,Cluster-13984.66125,Cluster-13984.48538,Cluster-13984.88446,Cluster-13984.144205,Cluster-13984.42295,Cluster-13984.33371,Cluster-13984.89717,Cluster-13984.7923,Cluster-13984.17930,Cluster-13984.131264,Cluster-13984.75100,Cluster-13984.84565,Cluster-13984.46822,Cluster-13984.32916,Cluster-13984.59142,Cluster-13984.88815,Cluster-13984.54…
	GO:0006094	gluconeogenesis	biological_process	1.0858e-18	166	10643	Cluster-13984.43865,Cluster-13984.91732,Cluster-13984.98102,Cluster-13984.146451,Cluster-13984.125469,Cluster-13984.53502,Cluster-13984.70031,Cluster-13984.87812,Cluster-13984.7417,Cluster-13984.163869,Cluster-13984.74907,Cluster-13984.58325,Cluster-13984.76288,Cluster-13984.98105,Cluster-13984.157901,Cluster-13984.93651,Cluster-13984.124167,Cluster-13984.56450,Cluster-13984.26219,Cluster-13984.8…
8d vs 4d comparison	GO:0046906	tetrapyrrole binding	molecular_function	4.9777e-44	434	12725	Cluster-13984.108004,Cluster-13984.93659,Cluster-13984.54048,Cluster-13984.119769,Cluster-13984.74894,Cluster-13984.91290,Cluster-13984.17053,Cluster-13984.114710,Cluster-13984.164134,Cluster-13984.2210,Cluster-13984.156049,Cluster-13984.119764,Cluster-13984.39760,Cluster-13984.17757,Cluster-13984.14506,Cluster-13984.154179,Cluster-13984.143400,Cluster-13984.16447,Cluster-13984.81468,Cluster-1398…
	GO:0016491	oxidoreductase activity	molecular_function	5.8107e-44	1710	12725	Cluster-13984.165189,Cluster-13984.86287,Cluster-6353.0,Cluster-13984.91467,Cluster-13984.25231,Cluster-13984.60031,Cluster-13984.79511,Cluster-13984.87529,Cluster-13984.12436,Cluster-13984.147732,Cluster-13984.46856,Cluster-13984.34804,Cluster-13984.81555,Cluster-13984.36600,Cluster-13984.102653,Cluster-7078.0,Cluster-13984.88648,Cluster-22008.0,Cluster-16883.0,Cluster-13984.127283,Cluster-13984…
	GO:0020037	heme binding	molecular_function	5.8107e-44	424	12725	Cluster-13984.130226,Cluster-13984.91467,Cluster-13984.165189,Cluster-13984.69097,Cluster-13984.18843,Cluster-13984.12436,Cluster-13984.25544,Cluster-13984.150181,Cluster-13984.147732,Cluster-13984.83086,Cluster-5794.0,Cluster-13984.17843,Cluster-13984.1191,Cluster-13984.151376,Cluster-22008.0,Cluster-16883.0,Cluster-13984.156364,Cluster-13984.80578,Cluster-13984.94655,Cluster-13984.70941,Cluster…
	GO:0055114	oxidation-reduction process	biological_process	1.8483e-43	1738	12725	Cluster-13984.59394,Cluster-13984.85249,Cluster-13984.44158,Cluster-13984.160607,Cluster-13984.134340,Cluster-13984.76223,Cluster-13984.7572,Cluster-13984.126138,Cluster-13984.154265,Cluster-13984.105693,Cluster-13984.85464,Cluster-13984.85957,Cluster-13984.17618,Cluster-13984.47200,Cluster-13984.116967,Cluster-13984.161796,Cluster-13984.77429,Cluster-13984.84080,Cluster-13984.135569,Cluster-1398…
	GO:0042302	structural constituent of cuticle	molecular_function	2.666e-35	101	12725	Cluster-13984.3906,Cluster-13984.3157,Cluster-13984.3684,Cluster-13984.3907,Cluster-13984.3733,Cluster-13984.167930,Cluster-13984.169606,Cluster-23134.0,Cluster-10453.0,Cluster-7373.0,Cluster-13984.169630,Cluster-13984.3072,Cluster-10382.0,Cluster-4068.0,Cluster-13984.167674,Cluster-13984.169362,Cluster-13984.168210,Cluster-13984.170719,Cluster-13984.1805,Cluster-13984.555,Cluster-5298.0,Cluster-…
	GO:0016705	oxidoreductase activity, acting on paired donors, with incorporation or reduction of molecular oxygen	molecular_function	2.0363e-30	424	12725	Cluster-13984.168488,Cluster-13984.41204,Cluster-13984.87399,Cluster-13984.29849,Cluster-13984.113214,Cluster-13984.143951,Cluster-13984.163661,Cluster-13984.88842,Cluster-13984.73543,Cluster-13984.164736,Cluster-13984.156050,Cluster-13984.100834,Cluster-13984.108531,Cluster-13984.12594,Cluster-13984.149920,Cluster-13984.74518,Cluster-13984.130917,Cluster-13984.99058,Cluster-13984.92173,Cluster-1…
	GO:0005506	iron ion binding	molecular_function	4.6638e-27	380	12725	Cluster-13984.42361,Cluster-13984.166352,Cluster-13984.134111,Cluster-13984.58557,Cluster-13984.419,Cluster-13984.82184,Cluster-13984.140910,Cluster-13984.155054,Cluster-13984.81336,Cluster-13984.38588,Cluster-13984.164604,Cluster-13984.34591,Cluster-13984.169071,Cluster-13984.88854,Cluster-13984.126294,Cluster-13984.98214,Cluster-13984.98098,Cluster-13984.157665,Cluster-13984.12988,Cluster-13984…
	GO:0048046	apoplast	cellular_component	1.8464e-21	151	12725	Cluster-13984.106089,Cluster-10602.3,Cluster-13984.68372,Cluster-13984.86637,Cluster-13984.84854,Cluster-13984.93950,Cluster-13984.135252,Cluster-13984.75271,Cluster-13984.75004,Cluster-13984.90478,Cluster-13984.90285,Cluster-13984.95660,Cluster-13984.82122,Cluster-13984.153159,Cluster-13984.84452,Cluster-13984.38101,Cluster-13984.79645,Cluster-13984.133655,Cluster-13984.73417,Cluster-13984.74755…
	GO:0016684	oxidoreductase activity, acting on peroxide as acceptor	molecular_function	6.5531e-18	160	12725	Cluster-13984.98867,Cluster-13984.67369,Cluster-13984.29943,Cluster-13984.3623,Cluster-6238.0,Cluster-22327.0,Cluster-13984.82554,Cluster-13984.74326,Cluster-13984.84095,Cluster-13984.26761,Cluster-13984.82459,Cluster-13984.67674,Cluster-13984.109587,Cluster-13984.114714,Cluster-13984.87992,Cluster-13984.131161,Cluster-13984.163811,Cluster-13984.78939,Cluster-13984.143973,Cluster-13984.122533,Clu…
	GO:0004601	peroxidase activity	molecular_function	1.2811e-17	153	12725	Cluster-13984.109067,Cluster-13984.165717,Cluster-13984.88702,Cluster-13984.74753,Cluster-13984.83353,Cluster-13984.33241,Cluster-13984.117508,Cluster-13984.43472,Cluster-13984.50202,Cluster-13984.82364,Cluster-13984.85032,Cluster-13984.74751,Cluster-13984.6207,Cluster-13984.114712,Cluster-13984.82265,Cluster-13984.82363,Cluster-13984.89012,Cluster-13984.133913,Cluster-13984.70825,Cluster-13984.7…
	GO:0006804	obsolete peroxidase reaction	biological_process	1.2811e-17	153	12725	Cluster-13984.140640,Cluster-13984.81468,Cluster-13984.163728,Cluster-13984.7410,Cluster-13984.163810,Cluster-13984.49294,Cluster-13984.22356,Cluster-13984.17757,Cluster-13984.92538,Cluster-13984.7571,Cluster-13984.169353,Cluster-13984.114710,Cluster-13984.17053,Cluster-13984.19319,Cluster-13984.149430,Cluster-13984.48167,Cluster-13984.93659,Cluster-13984.74755,Cluster-13984.76068,Cluster-13984.8…
	GO:0006165	nucleoside diphosphate phosphorylation	biological_process	2.0936e-17	167	12725	Cluster-13984.138004,Cluster-13984.118126,Cluster-13984.98112,Cluster-13984.4374,Cluster-13984.88445,Cluster-13984.80357,Cluster-13984.26219,Cluster-13984.157901,Cluster-13984.67141,Cluster-13984.103941,Cluster-13984.98683,Cluster-13984.88444,Cluster-13984.81283,Cluster-13984.19397,Cluster-13984.88643,Cluster-13984.97782,Cluster-13984.88644,Cluster-13984.125470,Cluster-13984.75107,Cluster-13984.7…
	GO:0003872	6-phosphofructokinase activity	molecular_function	2.0936e-17	62	12725	Cluster-13984.7922,Cluster-13984.100619,Cluster-13984.88470,Cluster-13984.103940,Cluster-13984.74905,Cluster-13984.41355,Cluster-13984.77113,Cluster-13984.20871,Cluster-13984.160522,Cluster-13984.88815,Cluster-13984.82399,Cluster-13984.53599,Cluster-13984.108721,Cluster-13984.88444,Cluster-13984.148271,Cluster-13984.103941,Cluster-13984.102887,Cluster-13984.98683,Cluster-13984.7613,Cluster-13984.…
	GO:0005945	6-phosphofructokinase complex	cellular_component	2.0936e-17	62	12725	Cluster-13984.53502,Cluster-13984.11887,Cluster-13984.131264,Cluster-13984.7923,Cluster-13984.83158,Cluster-13984.91732,Cluster-13984.17930,Cluster-13984.80358,Cluster-13984.46822,Cluster-13984.149675,Cluster-13984.93651,Cluster-13984.69111,Cluster-18653.0,Cluster-13984.11177,Cluster-13984.26441,Cluster-13984.74907,Cluster-13984.135245,Cluster-13984.48538,Cluster-13984.84565,Cluster-13984.88446,C…
	GO:0006096	glycolytic process	biological_process	2.0936e-17	161	12725	Cluster-13984.39376,Cluster-13984.75100,Cluster-13984.90478,Cluster-13984.76305,Cluster-13984.82680,Cluster-13984.163869,Cluster-13984.168684,Cluster-13984.29348,Cluster-13984.116576,Cluster-9037.0,Cluster-13984.53598,Cluster-13984.103940,Cluster-13984.133655,Cluster-13984.98233,Cluster-13984.41355,Cluster-13984.53599,Cluster-13984.104175,Cluster-13984.130567,Cluster-13984.90710,Cluster-13984.977…
	GO:0006757	ATP generation from ADP	biological_process	2.0936e-17	161	12725	Cluster-13984.94430,Cluster-13984.51674,Cluster-13984.91257,Cluster-13984.98106,Cluster-13984.52060,Cluster-13984.135245,Cluster-13984.26800,Cluster-13984.102332,Cluster-1602.0,Cluster-13984.52420,Cluster-13984.144205,Cluster-13984.86977,Cluster-13984.73417,Cluster-13984.108938,Cluster-13984.125468,Cluster-13984.17930,Cluster-13984.94213,Cluster-13984.97794,Cluster-13984.36094,Cluster-8877.0,Clus…
	GO:0009135	purine nucleoside diphosphate metabolic process	biological_process	2.0936e-17	161	12725	Cluster-13984.51675,Cluster-13984.98100,Cluster-13984.74907,Cluster-13984.107220,Cluster-13984.88447,Cluster-13984.23720,Cluster-13984.89717,Cluster-13984.91732,Cluster-13984.83158,Cluster-13984.7923,Cluster-13984.129065,Cluster-13984.88645,Cluster-13984.101704,Cluster-13984.69111,Cluster-13984.680,Cluster-13984.67139,Cluster-13984.93651,Cluster-13984.107221,Cluster-13984.46822,Cluster-13984.1011…
	GO:0009179	purine ribonucleoside diphosphate metabolic process	biological_process	2.0936e-17	161	12725	Cluster-18653.0,Cluster-13984.11177,Cluster-13984.97794,Cluster-8877.0,Cluster-13984.36094,Cluster-13984.17930,Cluster-13984.94213,Cluster-13984.73417,Cluster-13984.108938,Cluster-13984.125468,Cluster-13984.86977,Cluster-13984.102332,Cluster-13984.26800,Cluster-13984.52420,Cluster-1602.0,Cluster-13984.144205,Cluster-13984.52060,Cluster-13984.135245,Cluster-13984.94430,Cluster-13984.51674,Cluster-…
	GO:0009185	ribonucleoside diphosphate metabolic process	biological_process	2.0936e-17	161	12725	Cluster-13984.135245,Cluster-13984.52060,Cluster-13984.91257,Cluster-13984.98106,Cluster-13984.94430,Cluster-13984.51674,Cluster-13984.86977,Cluster-13984.144205,Cluster-13984.102332,Cluster-13984.26800,Cluster-1602.0,Cluster-13984.52420,Cluster-13984.94213,Cluster-13984.17930,Cluster-13984.108938,Cluster-13984.125468,Cluster-13984.73417,Cluster-13984.11177,Cluster-18653.0,Cluster-8877.0,Cluster-…
	GO:0046031	ADP metabolic process	biological_process	2.0936e-17	161	12725	Cluster-13984.4374,Cluster-13984.98112,Cluster-13984.138004,Cluster-13984.118126,Cluster-13984.80357,Cluster-13984.157901,Cluster-13984.26219,Cluster-13984.67141,Cluster-13984.88445,Cluster-13984.88643,Cluster-13984.88644,Cluster-13984.97782,Cluster-13984.19397,Cluster-13984.98683,Cluster-13984.103941,Cluster-13984.88444,Cluster-13984.81283,Cluster-13984.74905,Cluster-13984.88470,Cluster-13984.10…
	GO:0004497	monooxygenase activity	molecular_function	1.0145e-16	209	12725	Cluster-13984.111202,Cluster-13984.36052,Cluster-9453.0,Cluster-13984.133553,Cluster-13984.17620,Cluster-13984.4802,Cluster-13984.55797,Cluster-13984.133133,Cluster-13984.164762,Cluster-13984.8045,Cluster-6632.0,Cluster-13984.6447,Cluster-13984.75069,Cluster-13984.94383,Cluster-13984.46821,Cluster-24923.1,Cluster-13984.119384,Cluster-13984.47278,Cluster-13984.26271,Cluster-13984.91240,Cluster-139…
	GO:0009132	nucleoside diphosphate metabolic process	biological_process	2.0068e-16	177	12725	Cluster-13984.53598,Cluster-13984.116576,Cluster-9037.0,Cluster-13984.168684,Cluster-13984.163869,Cluster-13984.29348,Cluster-13984.97181,Cluster-13984.39376,Cluster-13984.75100,Cluster-13984.76305,Cluster-13984.82680,Cluster-13984.90478,Cluster-13984.130567,Cluster-13984.104175,Cluster-13984.53599,Cluster-13984.119603,Cluster-13984.90710,Cluster-13984.103940,Cluster-13984.41355,Cluster-13984.836…
	GO:0046939	nucleotide phosphorylation	biological_process	2.1451e-16	169	12725	Cluster-13984.53598,Cluster-9037.0,Cluster-13984.116576,Cluster-13984.29348,Cluster-13984.168684,Cluster-13984.163869,Cluster-13984.97181,Cluster-13984.39376,Cluster-13984.75100,Cluster-13984.82680,Cluster-13984.76305,Cluster-13984.90478,Cluster-13984.130567,Cluster-13984.104175,Cluster-13984.53599,Cluster-13984.90710,Cluster-13984.103940,Cluster-13984.41355,Cluster-13984.98233,Cluster-13984.1336…
	GO:0044724	single-organism carbohydrate catabolic process	biological_process	1.1669e-15	171	12725	Cluster-13984.88645,Cluster-13984.129065,Cluster-13984.110785,Cluster-13984.91732,Cluster-13984.89717,Cluster-13984.83158,Cluster-13984.7923,Cluster-13984.67139,Cluster-13984.93651,Cluster-13984.46822,Cluster-13984.107221,Cluster-13984.680,Cluster-13984.101704,Cluster-13984.69111,Cluster-13984.74907,Cluster-13984.98100,Cluster-13984.51675,Cluster-13984.23720,Cluster-13984.88447,Cluster-13984.1072…
	GO:0046364	monosaccharide biosynthetic process	biological_process	5.1579e-15	177	12725	Cluster-13984.149675,Cluster-13984.43865,Cluster-13984.131264,Cluster-13984.53502,Cluster-13984.113862,Cluster-13984.11887,Cluster-13984.72055,Cluster-13984.101368,Cluster-13984.136267,Cluster-13984.84565,Cluster-13984.21142,Cluster-13984.98105,Cluster-13984.98110,Cluster-13984.76288,Cluster-11049.0,Cluster-13984.88445,Cluster-13984.67141,Cluster-13984.80357,Cluster-13984.157901,Cluster-13984.262…
	GO:0006094	gluconeogenesis	biological_process	4.0149e-14	170	12725	Cluster-13984.83158,Cluster-13984.7923,Cluster-13984.91732,Cluster-13984.89717,Cluster-13984.129065,Cluster-13984.88645,Cluster-13984.69111,Cluster-13984.101704,Cluster-13984.680,Cluster-13984.46822,Cluster-13984.107221,Cluster-13984.67139,Cluster-13984.93651,Cluster-13984.98100,Cluster-13984.74907,Cluster-13984.107220,Cluster-13984.138693,Cluster-13984.88447,Cluster-13984.23720,Cluster-13984.740…
	GO:0019319	hexose biosynthetic process	biological_process	7.1134e-14	171	12725	Cluster-13984.88643,Cluster-13984.97782,Cluster-13984.88644,Cluster-13984.19397,Cluster-13984.103941,Cluster-13984.98683,Cluster-13984.88444,Cluster-13984.81283,Cluster-13984.74905,Cluster-13984.88470,Cluster-13984.82664,Cluster-13984.33267,Cluster-13984.105706,Cluster-13984.20871,Cluster-13984.138003,Cluster-13984.125470,Cluster-13984.75107,Cluster-13984.77113,Cluster-13984.4374,Cluster-13984.98…
	GO:0009628	response to abiotic stimulus	biological_process	1.8591e-13	436	12725	Cluster-13984.112499,Cluster-2879.0,Cluster-13984.97812,Cluster-13984.69966,Cluster-13984.149920,Cluster-13984.77478,Cluster-13984.63139,Cluster-13984.74518,Cluster-13984.81833,Cluster-13984.28162,Cluster-13984.89526,Cluster-13984.143951,Cluster-13984.98623,Cluster-13984.85607,Cluster-13984.82249,Cluster-13984.86172,Cluster-13984.108838,Cluster-13984.67980,Cluster-13984.81796,Cluster-13984.97465,…
	GO:0006118	obsolete electron transport	biological_process	4.4535e-13	373	12725	Cluster-9179.0,Cluster-13984.51606,Cluster-13984.123346,Cluster-13984.49732,Cluster-13984.47221,Cluster-13984.3423,Cluster-13984.71571,Cluster-13984.133365,Cluster-13984.93030,Cluster-5521.1,Cluster-13984.76275,Cluster-13984.63368,Cluster-13984.164136,Cluster-13984.61431,Cluster-13984.87070,Cluster-13984.6946,Cluster-13984.98090,Cluster-9493.0,Cluster-13984.98094,Cluster-13984.26271,Cluster-13984…
	GO:0016209	antioxidant activity	molecular_function	4.4891e-13	185	12725	Cluster-13984.2746,Cluster-13984.1523,Cluster-13984.108083,Cluster-13984.163834,Cluster-13984.91899,Cluster-13984.105132,Cluster-13984.79969,Cluster-13984.84100,Cluster-13984.93264,Cluster-11205.0,Cluster-13984.109587,Cluster-13984.114714,Cluster-13984.131161,Cluster-13984.163811,Cluster-2555.0,Cluster-13984.87992,Cluster-13984.54867,Cluster-13984.122533,Cluster-13984.143973,Cluster-13984.78939,C…
