# Supplementary material for: Use of Transcriptomic Analyses to Elucidate the Mechanism Governing Nodal Root Development in Eremochloa ophiuroides (Munro) Hack
Source: Front Plant Sci. 2021 Apr 23;12:659830. doi: 10.3389/fpls.2021.659830 (PMC8102984; doi:10.3389/fpls.2021.659830)
Supplement: Supplementary Table 5 — Top 30 GO enrichments of the upregulated and downregulated DEGs. [file Table_5.xlsx]

## Sheet: 1
Table S5. Top 30 GO enrichments of the up- and downregulated DEGs
	GO_accession	Description	Term_type	Corrected_pValue	DEG_item	DEG_list	Gene_names
Up-regulated DEGs	GO:0020037	heme binding	molecular_function	2.5677e-69	595	17607	Cluster-13984.34620,Cluster-13984.140862,Cluster-13984.140910,Cluster-13984.153096,Cluster-8218.0,Cluster-13984.79575,Cluster-13984.119764,Cluster-13984.14506,Cluster-13984.158045,Cluster-13984.86106,Cluster-13984.165179,Cluster-13984.164736,Cluster-13984.154264,Cluster-13984.152756,Cluster-13984.119763,Cluster-13984.23613,Cluster-13984.71004,Cluster-13984.98098,Cluster-14192.3,Cluster-13984.7791…
	GO:0046906	tetrapyrrole binding	molecular_function	3.4499e-69	606	17607	Cluster-3002.0,Cluster-13984.78744,Cluster-13984.49326,Cluster-13984.134477,Cluster-13984.56831,Cluster-13984.118390,Cluster-13984.154265,Cluster-13984.145386,Cluster-13984.99830,Cluster-13984.12436,Cluster-13984.41431,Cluster-13984.29853,Cluster-13984.100319,Cluster-13984.149424,Cluster-13984.166802,Cluster-13984.61245,Cluster-13984.103205,Cluster-13984.17782,Cluster-13984.46273,Cluster-13984.39…
	GO:0016491	oxidoreductase activity	molecular_function	4.0075e-55	2318	17607	Cluster-13984.23380,Cluster-13984.45578,Cluster-13984.22529,Cluster-13984.24825,Cluster-13984.108292,Cluster-13984.91979,Cluster-13984.8483,Cluster-13984.53574,Cluster-13984.98380,Cluster-13984.121418,Cluster-13984.49892,Cluster-13984.87565,Cluster-13984.152697,Cluster-13984.116194,Cluster-13984.156049,Cluster-9544.0,Cluster-13984.42886,Cluster-13984.108004,Cluster-13984.26130,Cluster-10613.0,Clu…
	GO:0055114	oxidation-reduction process	biological_process	7.9842e-53	2349	17607	Cluster-13984.131955,Cluster-13984.107424,Cluster-13984.164134,Cluster-13984.120716,Cluster-13984.2548,Cluster-13984.169599,Cluster-13984.35385,Cluster-13984.3623,Cluster-13984.48405,Cluster-13984.48167,Cluster-13984.64780,Cluster-13984.137635,Cluster-13984.73808,Cluster-13984.25231,Cluster-13984.18395,Cluster-7017.0,Cluster-13984.129582,Cluster-13984.17619,Cluster-1861.0,Cluster-13984.86880,Clus…
	GO:0016705	oxidoreductase activity, acting on paired donors, with incorporation or reduction of molecular oxygen	molecular_function	9.9426e-45	586	17607	Cluster-13984.69615,Cluster-13984.156135,Cluster-13984.166352,Cluster-13984.86256,Cluster-13984.168488,Cluster-16883.0,Cluster-13984.19462,Cluster-13984.164604,Cluster-13984.166803,Cluster-13984.8800,Cluster-13984.165346,Cluster-13984.116405,Cluster-13984.31508,Cluster-13984.164435,Cluster-13984.56345,Cluster-13984.5894,Cluster-13984.143905,Cluster-13984.129583,Cluster-13984.97179,Cluster-13984.7…
	GO:0005506	iron ion binding	molecular_function	1.4722e-37	518	17607	Cluster-13984.86550,Cluster-13984.155909,Cluster-13984.95094,Cluster-13984.88846,Cluster-13984.77116,Cluster-10143.0,Cluster-13984.26360,Cluster-13984.40318,Cluster-6458.1,Cluster-13984.119765,Cluster-13984.89213,Cluster-13984.74243,Cluster-13984.76995,Cluster-13984.80575,Cluster-13984.165883,Cluster-13984.152097,Cluster-13984.169071,Cluster-13984.46821,Cluster-13984.39629,Cluster-5144.0,Cluster-…
	GO:0042302	structural constituent of cuticle	molecular_function	1.4172e-31	111	17607	Cluster-2334.0,Cluster-13984.20498,Cluster-13984.3907,Cluster-13984.2278,Cluster-12085.0,Cluster-13984.2902,Cluster-13984.168622,Cluster-13984.169633,Cluster-13984.144487,Cluster-13984.170950,Cluster-13984.3072,Cluster-13984.168407,Cluster-13984.631,Cluster-2314.0,Cluster-13984.3157,Cluster-2461.0,Cluster-13984.1569,Cluster-3101.0,Cluster-13984.168997,Cluster-4404.0,Cluster-13984.1535,Cluster-103…
	GO:0016684	oxidoreductase activity, acting on peroxide as acceptor	molecular_function	1.3769e-28	224	17607	Cluster-13984.169353,Cluster-13984.105427,Cluster-13984.56109,Cluster-13984.163812,Cluster-13984.137764,Cluster-13984.56305,Cluster-13984.6207,Cluster-13984.109587,Cluster-13984.73890,Cluster-13984.82362,Cluster-13984.67674,Cluster-13984.114714,Cluster-13984.53322,Cluster-13984.13858,Cluster-10134.0,Cluster-13984.163653,Cluster-13984.17053,Cluster-13984.106317,Cluster-13984.70825,Cluster-13984.14…
	GO:0004601	peroxidase activity	molecular_function	1.7426e-28	215	17607	Cluster-13984.18331,Cluster-13984.117508,Cluster-13984.91028,Cluster-6091.0,Cluster-13984.168620,Cluster-13984.169197,Cluster-13984.86996,Cluster-13984.154895,Cluster-13984.109866,Cluster-13984.82554,Cluster-13984.82244,Cluster-13984.11290,Cluster-13984.74754,Cluster-13984.18567,Cluster-13984.154266,Cluster-13984.77571,Cluster-13984.77348,Cluster-13984.135536,Cluster-13984.7571,Cluster-13984.9096…
	GO:0006804	obsolete peroxidase reaction	biological_process	1.7426e-28	215	17607	Cluster-13984.114711,Cluster-13984.22356,Cluster-13984.14027,Cluster-13984.77267,Cluster-13984.163654,Cluster-13984.163811,Cluster-13984.107009,Cluster-13984.78119,Cluster-13984.164621,Cluster-13984.161953,Cluster-13984.9095,Cluster-1169.0,Cluster-13984.124119,Cluster-13984.39464,Cluster-13984.86015,Cluster-13984.26761,Cluster-13984.154264,Cluster-13984.18331,Cluster-13984.117508,Cluster-13984.16…
	GO:0004497	monooxygenase activity	molecular_function	3.6164e-25	291	17607	Cluster-13984.16627,Cluster-13984.25512,Cluster-13984.62856,Cluster-13984.45148,Cluster-13984.155105,Cluster-9743.0,Cluster-13984.169599,Cluster-13984.47278,Cluster-13984.133553,Cluster-13984.91240,Cluster-13984.75340,Cluster-13984.79511,Cluster-13984.126294,Cluster-13984.70940,Cluster-13984.79815,Cluster-13984.154514,Cluster-13984.58095,Cluster-13984.55892,Cluster-13984.86400,Cluster-13984.419,C…
	GO:0001071	nucleic acid binding transcription factor activity	molecular_function	1.4298e-23	892	17607	Cluster-13984.59440,Cluster-13984.93135,Cluster-13984.96860,Cluster-13984.18303,Cluster-13984.29062,Cluster-13984.93378,Cluster-1413.0,Cluster-13984.148777,Cluster-13984.1828,Cluster-13984.160753,Cluster-13984.67169,Cluster-13984.115069,Cluster-13984.145309,Cluster-13984.48774,Cluster-13984.107298,Cluster-13984.44206,Cluster-13984.157596,Cluster-13984.41812,Cluster-5198.2,Cluster-13984.100512,Clu…
	GO:0003700	transcription factor activity, sequence-specific DNA binding	molecular_function	1.4298e-23	892	17607	Cluster-13984.2833,Cluster-17610.0,Cluster-13984.17191,Cluster-13984.106390,Cluster-13984.83464,Cluster-13984.85817,Cluster-13984.91586,Cluster-13984.5256,Cluster-13984.31067,Cluster-13984.114494,Cluster-13984.17968,Cluster-13984.163872,Cluster-13984.10102,Cluster-13984.66176,Cluster-13984.79052,Cluster-13984.92186,Cluster-13984.54115,Cluster-13984.88970,Cluster-13984.99505,Cluster-13984.42321,Cl…
	GO:0043565	sequence-specific DNA binding	molecular_function	1.8614e-22	519	17607	Cluster-13984.44714,Cluster-13984.20157,Cluster-13984.42321,Cluster-13984.18305,Cluster-9225.0,Cluster-13984.120936,Cluster-13984.163872,Cluster-13984.88970,Cluster-13984.66176,Cluster-13984.92186,Cluster-13984.10102,Cluster-13984.79052,Cluster-13984.118764,Cluster-13984.105650,Cluster-17610.0,Cluster-13984.2833,Cluster-13984.57067,Cluster-13984.17191,Cluster-13984.52890,Cluster-13984.122821,Clus…
	GO:0016209	antioxidant activity	molecular_function	4.2524e-22	264	17607	Cluster-13984.129264,Cluster-13984.124119,Cluster-13984.83838,Cluster-1169.0,Cluster-13984.154264,Cluster-13984.39464,Cluster-13984.77267,Cluster-13984.103852,Cluster-13984.22356,Cluster-13984.164621,Cluster-13984.163654,Cluster-13984.163811,Cluster-13984.70569,Cluster-13984.65663,Cluster-13984.9096,Cluster-13984.103477,Cluster-13984.7571,Cluster-13984.8644,Cluster-13984.107422,Cluster-13984.9094…
	GO:0006979	response to oxidative stress	biological_process	4.2482e-20	288	17607	Cluster-13984.37102,Cluster-13984.154264,Cluster-13984.125735,Cluster-13984.39464,Cluster-13984.124119,Cluster-1169.0,Cluster-13984.81992,Cluster-13984.94613,Cluster-13984.164621,Cluster-13984.163811,Cluster-13984.163654,Cluster-13984.77267,Cluster-13984.22356,Cluster-13984.71376,Cluster-13984.9094,Cluster-13984.93861,Cluster-13984.107422,Cluster-13984.101205,Cluster-13984.1232,Cluster-13984.7009…
	GO:0005667	transcription factor complex	cellular_component	1.5109e-18	1059	17607	Cluster-2740.0,Cluster-13984.169414,Cluster-13984.84169,Cluster-13984.113765,Cluster-13984.133978,Cluster-13984.77503,Cluster-13984.1107,Cluster-13984.131173,Cluster-13984.127888,Cluster-13984.20156,Cluster-13984.8792,Cluster-13984.88375,Cluster-13984.37631,Cluster-13984.60746,Cluster-13984.1120,Cluster-13984.141720,Cluster-13984.16050,Cluster-13984.18961,Cluster-13984.25651,Cluster-13984.42872,C…
	GO:0006118	obsolete electron transport	biological_process	1.6114e-18	513	17607	Cluster-13984.149459,Cluster-13984.131794,Cluster-13984.117873,Cluster-13984.102359,Cluster-13984.139344,Cluster-13984.156364,Cluster-13984.77820,Cluster-13984.142578,Cluster-13984.169425,Cluster-17971.0,Cluster-13984.168007,Cluster-13984.36053,Cluster-13984.141759,Cluster-13984.153337,Cluster-13984.163737,Cluster-13984.91899,Cluster-13984.93453,Cluster-13984.35167,Cluster-13984.68673,Cluster-139…
	GO:1901700	response to oxygen-containing compound	biological_process	1.2951e-17	411	17607	Cluster-13984.133831,Cluster-13984.78668,Cluster-13984.112132,Cluster-13984.49571,Cluster-13984.138004,Cluster-13984.60094,Cluster-13984.139184,Cluster-13984.69097,Cluster-13984.135903,Cluster-13984.78614,Cluster-13984.47285,Cluster-13984.112588,Cluster-13984.169923,Cluster-13984.100165,Cluster-13984.42404,Cluster-13984.95126,Cluster-13984.22792,Cluster-13984.25733,Cluster-5326.0,Cluster-13984.86…
	GO:0048046	apoplast	cellular_component	3.5311e-17	173	17607	Cluster-13984.133655,Cluster-13984.109587,Cluster-13984.90022,Cluster-13984.151919,Cluster-13984.19878,Cluster-13984.144320,Cluster-13984.85288,Cluster-13984.66848,Cluster-13984.79207,Cluster-13984.87527,Cluster-13984.100098,Cluster-13984.97196,Cluster-13984.160536,Cluster-23295.1,Cluster-13984.87140,Cluster-13851.0,Cluster-13984.123225,Cluster-13984.75271,Cluster-13984.140649,Cluster-13984.24822…
	GO:0009719	response to endogenous stimulus	biological_process	1.4478e-16	430	17607	Cluster-13984.125433,Cluster-13984.111680,Cluster-13984.34244,Cluster-13984.58415,Cluster-13984.25442,Cluster-13984.82556,Cluster-13984.27105,Cluster-13984.91780,Cluster-13984.82249,Cluster-5871.0,Cluster-13984.124625,Cluster-13984.80927,Cluster-13984.70593,Cluster-13984.59142,Cluster-13984.125295,Cluster-13984.143447,Cluster-13984.23877,Cluster-13984.144565,Cluster-13984.65031,Cluster-13984.7826…
	GO:0010033	response to organic substance	biological_process	1.536e-15	496	17607	Cluster-4714.0,Cluster-13984.62008,Cluster-13984.98620,Cluster-13984.113529,Cluster-13984.79161,Cluster-13984.33693,Cluster-13984.103859,Cluster-13984.74253,Cluster-13984.123648,Cluster-18614.0,Cluster-13984.31663,Cluster-13984.98938,Cluster-13984.62280,Cluster-13984.74060,Cluster-13984.99390,Cluster-13984.60972,Cluster-13984.98112,Cluster-13984.97794,Cluster-13984.82553,Cluster-13984.82740,Clust…
	GO:0042221	response to chemical	biological_process	1.8848e-15	988	17607	Cluster-13984.100096,Cluster-13984.4158,Cluster-13984.76288,Cluster-13984.32933,Cluster-13984.107221,Cluster-13984.100097,Cluster-13984.90196,Cluster-13984.123143,Cluster-13984.70861,Cluster-13984.161442,Cluster-13984.89735,Cluster-13984.26788,Cluster-13984.143772,Cluster-13984.108083,Cluster-13984.134657,Cluster-13984.44921,Cluster-13984.5965,Cluster-13984.157069,Cluster-13984.64271,Cluster-1398…
	GO:0009628	response to abiotic stimulus	biological_process	1.0062e-14	578	17607	Cluster-13984.82408,Cluster-13984.100640,Cluster-13984.162400,Cluster-13984.84983,Cluster-13984.158677,Cluster-5871.0,Cluster-13984.164069,Cluster-13984.67980,Cluster-13984.106597,Cluster-13984.125433,Cluster-13984.124167,Cluster-13984.27105,Cluster-13984.82556,Cluster-13984.66707,Cluster-13984.25874,Cluster-13984.1404,Cluster-13984.12373,Cluster-13984.80142,Cluster-13984.139719,Cluster-13984.747…
	GO:0003872	6-phosphofructokinase activity	molecular_function	1.0062e-14	69	17607	Cluster-13984.88444,Cluster-13984.7921,Cluster-13984.77113,Cluster-13984.7613,Cluster-13984.163869,Cluster-13984.40022,Cluster-13984.148271,Cluster-13984.26441,Cluster-18653.0,Cluster-13984.82680,Cluster-13984.88470,Cluster-13984.80356,Cluster-13984.17930,Cluster-13984.11887,Cluster-13984.74905,Cluster-13984.107220,Cluster-13984.103940,Cluster-13984.88815,Cluster-13984.136410,Cluster-13984.21142,…
	GO:0005945	6-phosphofructokinase complex	cellular_component	1.0062e-14	69	17607	Cluster-13984.53502,Cluster-13984.88446,Cluster-13984.131264,Cluster-13984.29258,Cluster-13984.83158,Cluster-13984.74907,Cluster-13984.69111,Cluster-13984.42295,Cluster-13984.88471,Cluster-13984.72898,Cluster-13984.116576,Cluster-13984.6523,Cluster-13984.82702,Cluster-13984.87823,Cluster-13984.65815,Cluster-13984.80357,Cluster-13984.108721,Cluster-13984.157901,Cluster-13984.100619,Cluster-13984.9…
	GO:0044710	single-organism metabolic process	biological_process	9.5313e-14	5582	17607	Cluster-13984.37617,Cluster-13984.51032,Cluster-13984.51672,Cluster-13984.48029,Cluster-4976.3,Cluster-13984.142738,Cluster-13984.113320,Cluster-13984.150627,Cluster-13984.142432,Cluster-13984.78420,Cluster-13984.74646,Cluster-13984.149564,Cluster-13984.153807,Cluster-13984.72554,Cluster-13984.25511,Cluster-10726.2,Cluster-13984.115583,Cluster-13984.71565,Cluster-13984.160104,Cluster-10780.1,Clus…
	GO:0046872	metal ion binding	molecular_function	9.8107e-14	3060	17607	Cluster-13984.79207,Cluster-13984.1423,Cluster-13984.53322,Cluster-13984.56129,Cluster-13984.123746,Cluster-13984.103171,Cluster-13984.168393,Cluster-13984.138843,Cluster-13984.111039,Cluster-13984.71369,Cluster-13984.156175,Cluster-13984.156978,Cluster-13984.3576,Cluster-13984.29465,Cluster-13984.6207,Cluster-13984.103080,Cluster-13984.30650,Cluster-13984.38525,Cluster-13984.50484,Cluster-13984.…
	GO:0009055	electron carrier activity	molecular_function	2.5821e-13	428	17607	Cluster-13984.103209,Cluster-13984.83636,Cluster-13984.88889,Cluster-13984.102360,Cluster-13984.127022,Cluster-13984.12955,Cluster-13984.1572,Cluster-13984.20837,Cluster-13984.99082,Cluster-13984.7712,Cluster-13984.13267,Cluster-21814.1,Cluster-13984.86544,Cluster-13984.166513,Cluster-13984.100834,Cluster-13984.10308,Cluster-13984.169720,Cluster-13984.147030,Cluster-13984.168313,Cluster-17600.0,C…
	GO:0009725	response to hormone	biological_process	3.6123e-13	401	17607	Cluster-13984.87497,Cluster-13984.110654,Cluster-13984.119208,Cluster-13984.43865,Cluster-13984.77162,Cluster-13984.108837,Cluster-13984.92930,Cluster-13984.93224,Cluster-13984.707,Cluster-13984.97056,Cluster-13984.102964,Cluster-13984.24507,Cluster-13984.105998,Cluster-13984.133930,Cluster-13984.50285,Cluster-13984.87561,Cluster-13984.43242,Cluster-13984.91369,Cluster-13984.82742,Cluster-13984.1…
Down-regulated DEGs	GO:0046906	tetrapyrrole binding	molecular_function	1.1869e-36	421	13293	Cluster-13984.81336,Cluster-13984.82998,Cluster-13984.6208,Cluster-13984.138712,Cluster-13984.31465,Cluster-13984.160182,Cluster-13984.103835,Cluster-13984.135833,Cluster-13984.101573,Cluster-13984.53188,Cluster-13984.64327,Cluster-13984.169593,Cluster-13984.114713,Cluster-13984.74751,Cluster-13984.147223,Cluster-13984.86549,Cluster-13984.71567,Cluster-13984.1191,Cluster-13984.95844,Cluster-13984…
	GO:0020037	heme binding	molecular_function	3.7271e-36	410	13293	Cluster-13984.8644,Cluster-13984.46744,Cluster-13984.48029,Cluster-13984.99732,Cluster-13984.154266,Cluster-13984.90181,Cluster-13984.13859,Cluster-13984.89132,Cluster-13984.169197,Cluster-13984.86483,Cluster-13984.82184,Cluster-13984.83086,Cluster-13984.25789,Cluster-13984.85854,Cluster-13984.81208,Cluster-13984.75342,Cluster-13984.26671,Cluster-13984.98093,Cluster-13984.31829,Cluster-13984.6516…
	GO:0005618	cell wall	cellular_component	1.6684e-35	323	13293	Cluster-13984.122725,Cluster-13984.6169,Cluster-13984.84220,Cluster-13984.66898,Cluster-13984.93950,Cluster-13984.62191,Cluster-13984.87527,Cluster-13984.86571,Cluster-13984.82122,Cluster-13984.87229,Cluster-13984.134308,Cluster-13984.54067,Cluster-13984.135245,Cluster-13984.158112,Cluster-13984.97063,Cluster-13984.90827,Cluster-13984.95658,Cluster-13984.83351,Cluster-13984.51265,Cluster-13984.57…
	GO:0030312	external encapsulating structure	cellular_component	1.2065e-29	411	13293	Cluster-13984.90405,Cluster-13984.50738,Cluster-13984.157731,Cluster-13984.81986,Cluster-13984.97823,Cluster-13984.75675,Cluster-13984.144077,Cluster-13984.3351,Cluster-13984.33240,Cluster-13984.82178,Cluster-13984.166699,Cluster-13984.42322,Cluster-13984.148910,Cluster-13984.85652,Cluster-13984.43545,Cluster-13984.69849,Cluster-13984.95427,Cluster-13984.91752,Cluster-13984.94149,Cluster-13984.11…
	GO:0048046	apoplast	cellular_component	5.7605e-26	163	13293	Cluster-13984.86165,Cluster-13984.82347,Cluster-13984.103730,Cluster-13984.91680,Cluster-13984.82121,Cluster-13984.56450,Cluster-13984.144205,Cluster-13984.61304,Cluster-13984.88432,Cluster-13984.106904,Cluster-13984.85289,Cluster-13984.90022,Cluster-13984.63715,Cluster-13984.89903,Cluster-13984.83799,Cluster-13984.81441,Cluster-13984.86221,Cluster-13984.109586,Cluster-13984.112499,Cluster-13984.…
	GO:0016684	oxidoreductase activity, acting on peroxide as acceptor	molecular_function	5.7605e-26	180	13293	Cluster-13984.13858,Cluster-13984.114712,Cluster-13984.47200,Cluster-13984.66120,Cluster-13984.79901,Cluster-13984.114710,Cluster-13984.49294,Cluster-13984.73890,Cluster-13984.144600,Cluster-13984.73866,Cluster-13984.47367,Cluster-13984.30312,Cluster-13984.18614,Cluster-13984.17759,Cluster-13984.83353,Cluster-13984.43471,Cluster-13984.85839,Cluster-13984.76199,Cluster-13984.89314,Cluster-13984.86…
	GO:0004601	peroxidase activity	molecular_function	5.7605e-26	173	13293	Cluster-13984.15578,Cluster-13984.68798,Cluster-13984.122532,Cluster-13984.95844,Cluster-13984.70102,Cluster-13984.147223,Cluster-13984.74751,Cluster-13984.114713,Cluster-13984.53188,Cluster-13984.160182,Cluster-13984.103835,Cluster-13984.6208,Cluster-13984.82998,Cluster-13984.99051,Cluster-13984.95688,Cluster-13984.89092,Cluster-13984.76068,Cluster-13984.111921,Cluster-24415.0,Cluster-13984.1095…
	GO:0006804	obsolete peroxidase reaction	biological_process	5.7605e-26	173	13293	Cluster-13984.99051,Cluster-13984.6208,Cluster-13984.82998,Cluster-13984.160182,Cluster-13984.103835,Cluster-13984.53188,Cluster-13984.114713,Cluster-13984.74751,Cluster-13984.147223,Cluster-13984.70102,Cluster-13984.95844,Cluster-13984.122532,Cluster-13984.68798,Cluster-13984.15578,Cluster-13984.111148,Cluster-13984.157604,Cluster-13984.18460,Cluster-22327.0,Cluster-13984.7571,Cluster-13984.7477…
	GO:0001071	nucleic acid binding transcription factor activity	molecular_function	2.0254e-25	725	13293	Cluster-13984.102748,Cluster-13984.123253,Cluster-13984.120452,Cluster-13984.153406,Cluster-13984.36217,Cluster-13984.82091,Cluster-13984.48966,Cluster-13984.80405,Cluster-13984.96855,Cluster-13984.42321,Cluster-13984.117845,Cluster-13984.79921,Cluster-13984.87643,Cluster-13984.99063,Cluster-13984.71879,Cluster-13984.60818,Cluster-13984.7749,Cluster-13984.99872,Cluster-13984.134510,Cluster-13984.…
	GO:0003700	transcription factor activity, sequence-specific DNA binding	molecular_function	2.0254e-25	725	13293	Cluster-13984.93378,Cluster-13984.123016,Cluster-13984.41503,Cluster-13984.86515,Cluster-13984.84942,Cluster-13984.105294,Cluster-13984.59440,Cluster-13984.97323,Cluster-13984.143357,Cluster-13984.88797,Cluster-13984.119822,Cluster-13984.66807,Cluster-13984.96860,Cluster-13984.31641,Cluster-13984.7717,Cluster-13984.151019,Cluster-13984.146397,Cluster-13984.160531,Cluster-13984.92245,Cluster-13984…
	GO:0071944	cell periphery	cellular_component	3.1447e-22	1406	13293	Cluster-13984.49193,Cluster-13984.64327,Cluster-13984.110795,Cluster-13984.81672,Cluster-13984.112582,Cluster-13984.96187,Cluster-13984.109723,Cluster-13984.71558,Cluster-13984.81195,Cluster-13984.88941,Cluster-13984.105277,Cluster-13984.145194,Cluster-13984.73015,Cluster-13984.64760,Cluster-13984.82197,Cluster-13984.28162,Cluster-13984.30404,Cluster-23234.0,Cluster-13984.66906,Cluster-13984.6995…
	GO:0009628	response to abiotic stimulus	biological_process	8.777e-22	496	13293	Cluster-13984.106753,Cluster-13984.95660,Cluster-13984.136544,Cluster-13984.81833,Cluster-13984.28162,Cluster-13984.138406,Cluster-13984.135569,Cluster-13984.89689,Cluster-13984.12981,Cluster-13984.59757,Cluster-13984.104055,Cluster-13984.88978,Cluster-13984.53188,Cluster-13984.101573,Cluster-13984.110795,Cluster-13984.111479,Cluster-13984.67139,Cluster-13984.44303,Cluster-13984.74751,Cluster-139…
	GO:0016491	oxidoreductase activity	molecular_function	1.0016e-21	1634	13293	Cluster-13984.129227,Cluster-13984.76837,Cluster-13984.17450,Cluster-13984.99024,Cluster-13984.66570,Cluster-13984.72516,Cluster-13984.83117,Cluster-13984.148483,Cluster-13984.91678,Cluster-13984.95569,Cluster-13984.118232,Cluster-13984.86248,Cluster-13984.138764,Cluster-13984.3753,Cluster-13984.90021,Cluster-13984.81328,Cluster-13984.98693,Cluster-13984.100732,Cluster-13984.30699,Cluster-13984.5…
	GO:0055114	oxidation-reduction process	biological_process	2.6993e-20	1657	13293	Cluster-13984.51720,Cluster-13984.87646,Cluster-13984.75614,Cluster-13984.91405,Cluster-13984.94076,Cluster-13984.88648,Cluster-13984.87403,Cluster-13984.88061,Cluster-13984.115899,Cluster-13984.163788,Cluster-13984.16864,Cluster-13984.115712,Cluster-13984.28527,Cluster-13984.124367,Cluster-13984.160900,Cluster-13984.24693,Cluster-13984.54115,Cluster-13984.112604,Cluster-13984.83902,Cluster-13984…
	GO:0006979	response to oxidative stress	biological_process	1.8112e-19	232	13293	Cluster-13984.42008,Cluster-13984.157604,Cluster-13984.18460,Cluster-22327.0,Cluster-13984.74777,Cluster-13984.7571,Cluster-13984.36402,Cluster-13984.111148,Cluster-13984.63976,Cluster-13984.127244,Cluster-13984.82553,Cluster-13984.91525,Cluster-13984.156021,Cluster-13984.14878,Cluster-13984.17755,Cluster-13984.163834,Cluster-13984.51339,Cluster-13984.109586,Cluster-13984.7410,Cluster-13984.74753…
	GO:0005506	iron ion binding	molecular_function	2.2955e-19	364	13293	Cluster-13984.71575,Cluster-13984.25931,Cluster-13984.41750,Cluster-13984.163752,Cluster-13984.40862,Cluster-13984.84365,Cluster-13984.58137,Cluster-13984.88981,Cluster-13984.163706,Cluster-13984.145264,Cluster-13984.74520,Cluster-13984.118717,Cluster-13984.71782,Cluster-13984.105249,Cluster-13984.71677,Cluster-13984.119763,Cluster-13984.90333,Cluster-13984.51605,Cluster-13984.145433,Cluster-1398…
	GO:0016705	oxidoreductase activity, acting on paired donors, with incorporation or reduction of molecular oxygen	molecular_function	6.9917e-19	395	13293	Cluster-13984.164762,Cluster-13984.114554,Cluster-13984.165251,Cluster-13984.116405,Cluster-13984.88979,Cluster-13984.74102,Cluster-13984.124058,Cluster-13984.122251,Cluster-13984.147199,Cluster-13984.2709,Cluster-13984.58095,Cluster-13984.28120,Cluster-13984.111960,Cluster-13984.100319,Cluster-13984.81762,Cluster-13984.24825,Cluster-13984.86550,Cluster-13984.100315,Cluster-13984.113382,Cluster-1…
	GO:0005667	transcription factor complex	cellular_component	4.5142e-18	842	13293	Cluster-13984.127193,Cluster-13984.89258,Cluster-13984.102594,Cluster-13984.111730,Cluster-13984.125342,Cluster-13984.79758,Cluster-13984.108737,Cluster-13984.13793,Cluster-13984.83921,Cluster-13984.78302,Cluster-13984.42189,Cluster-13984.114094,Cluster-13984.33833,Cluster-13984.141720,Cluster-13984.112567,Cluster-13984.114441,Cluster-13984.65531,Cluster-13984.36973,Cluster-13984.60905,Cluster-13…
	GO:2001141	regulation of RNA biosynthetic process	biological_process	3.4744e-17	1495	13293	Cluster-13984.165481,Cluster-13984.15120,Cluster-13984.81000,Cluster-13984.66806,Cluster-13984.77459,Cluster-13984.89057,Cluster-13984.124489,Cluster-13984.133024,Cluster-13984.60602,Cluster-13984.12424,Cluster-13984.29066,Cluster-13984.89491,Cluster-13984.137139,Cluster-13984.86140,Cluster-13984.113034,Cluster-13984.84866,Cluster-13984.121420,Cluster-13984.112167,Cluster-13984.134000,Cluster-139…
	GO:0006355	regulation of transcription, DNA-templated	biological_process	3.6566e-17	1492	13293	Cluster-13984.154406,Cluster-13984.35275,Cluster-13984.95593,Cluster-13984.99505,Cluster-13984.66720,Cluster-13984.75681,Cluster-13984.23723,Cluster-13984.117249,Cluster-13984.120201,Cluster-13984.68037,Cluster-13984.87453,Cluster-13984.91049,Cluster-13984.95509,Cluster-13984.48824,Cluster-13984.83767,Cluster-13984.50690,Cluster-13984.20341,Cluster-13984.84781,Cluster-13984.97326,Cluster-13984.88…
	GO:1903506	regulation of nucleic acid-templated transcription	biological_process	3.6566e-17	1492	13293	Cluster-13984.117112,Cluster-13984.93157,Cluster-13984.10102,Cluster-13984.140816,Cluster-13984.71529,Cluster-13984.30198,Cluster-13984.109898,Cluster-13984.84980,Cluster-13984.48316,Cluster-13984.91550,Cluster-13984.87947,Cluster-13984.53289,Cluster-20827.0,Cluster-13984.75680,Cluster-13984.92680,Cluster-13984.32625,Cluster-13984.163872,Cluster-13984.140640,Cluster-13984.97400,Cluster-13984.3722…
	GO:0016209	antioxidant activity	molecular_function	4.8485e-17	201	13293	Cluster-13984.117508,Cluster-13984.106317,Cluster-13984.112604,Cluster-13984.64175,Cluster-13984.99890,Cluster-13984.73453,Cluster-13984.83240,Cluster-13984.29943,Cluster-13984.163811,Cluster-13984.127367,Cluster-13984.50202,Cluster-13984.82265,Cluster-13984.26761,Cluster-13984.50527,Cluster-13984.70569,Cluster-13984.29974,Cluster-13984.82363,Cluster-13984.78400,Cluster-13984.154265,Cluster-13984…
	GO:0009505	plant-type cell wall	cellular_component	1.3863e-16	132	13293	Cluster-13984.56080,Cluster-13984.51558,Cluster-13984.48104,Cluster-13984.106216,Cluster-13984.66902,Cluster-13984.83042,Cluster-13984.109201,Cluster-13984.53992,Cluster-13984.163334,Cluster-13984.116731,Cluster-13984.163335,Cluster-13984.72355,Cluster-13984.92093,Cluster-13984.110176,Cluster-13984.66460,Cluster-13984.93525,Cluster-13984.83839,Cluster-13984.77559,Cluster-13984.104229,Cluster-1398…
	GO:0003872	6-phosphofructokinase activity	molecular_function	3.7336e-16	63	13293	Cluster-13984.102887,Cluster-13984.7417,Cluster-13984.74905,Cluster-13984.163869,Cluster-13984.149675,Cluster-13984.160522,Cluster-13984.17930,Cluster-13984.74907,Cluster-13984.19397,Cluster-13984.120736,Cluster-13984.108721,Cluster-13984.103940,Cluster-13984.20871,Cluster-13984.53343,Cluster-13984.88471,Cluster-13984.82680,Cluster-13984.88815,Cluster-13984.72898,Cluster-13984.93651,Cluster-13984…
	GO:0005945	6-phosphofructokinase complex	cellular_component	3.7336e-16	63	13293	Cluster-13984.11887,Cluster-13984.157901,Cluster-13984.11177,Cluster-13984.63350,Cluster-13984.80356,Cluster-13984.135245,Cluster-13984.7923,Cluster-13984.88445,Cluster-13984.118126,Cluster-13984.98683,Cluster-13984.65815,Cluster-13984.88446,Cluster-13984.80357,Cluster-13984.18632,Cluster-13984.26441,Cluster-13984.36265,Cluster-13984.84565,Cluster-13984.116574,Cluster-13984.88470,Cluster-13984.79…
	GO:0019219	regulation of nucleobase-containing compound metabolic process	biological_process	1.8856e-15	1583	13293	Cluster-13984.69085,Cluster-13984.68001,Cluster-13984.77009,Cluster-13984.11816,Cluster-13984.154485,Cluster-13984.57283,Cluster-13984.154140,Cluster-13984.88169,Cluster-13984.93699,Cluster-13984.80262,Cluster-13984.78456,Cluster-13984.73965,Cluster-13984.140743,Cluster-13984.133021,Cluster-13984.154868,Cluster-13984.36189,Cluster-13984.164691,Cluster-13984.64080,Cluster-13984.90323,Cluster-13984…
	GO:0009889	regulation of biosynthetic process	biological_process	3.5804e-15	1615	13293	Cluster-13984.73964,Cluster-13984.125831,Cluster-13984.60870,Cluster-13984.53458,Cluster-13984.29009,Cluster-13984.41301,Cluster-13984.81366,Cluster-13984.46602,Cluster-13984.111943,Cluster-13984.5914,Cluster-13984.170492,Cluster-13984.130315,Cluster-13984.53819,Cluster-13984.27391,Cluster-13984.72196,Cluster-13984.88528,Cluster-13984.89745,Cluster-13984.64966,Cluster-13984.114363,Cluster-13984.2…
	GO:0031326	regulation of cellular biosynthetic process	biological_process	5.0265e-15	1610	13293	Cluster-13984.141775,Cluster-13984.84745,Cluster-13984.90713,Cluster-13984.153785,Cluster-13984.73674,Cluster-13984.48078,Cluster-13984.105335,Cluster-13984.37906,Cluster-13984.75744,Cluster-13984.86475,Cluster-13984.88013,Cluster-13984.77373,Cluster-13984.11550,Cluster-13984.106563,Cluster-13984.60562,Cluster-13984.57180,Cluster-13984.74840,Cluster-13984.21616,Cluster-13984.41162,Cluster-13984.7…
	GO:0006165	nucleoside diphosphate phosphorylation	biological_process	5.3127e-15	168	13293	Cluster-13984.97910,Cluster-13984.76288,Cluster-13984.131985,Cluster-13984.17930,Cluster-13984.125469,Cluster-13984.29348,Cluster-13984.119974,Cluster-13984.14618,Cluster-13984.124167,Cluster-13984.98102,Cluster-13984.108721,Cluster-13984.72898,Cluster-13984.74907,Cluster-13984.87728,Cluster-13984.120736,Cluster-13984.88447,Cluster-13984.83158,Cluster-13984.33267,Cluster-13984.74068,Cluster-13984…
	GO:0051252	regulation of RNA metabolic process	biological_process	7.0857e-15	1561	13293	Cluster-13984.49017,Cluster-13984.142494,Cluster-13984.50099,Cluster-13984.55415,Cluster-13984.95020,Cluster-13984.132121,Cluster-13984.98413,Cluster-13984.8792,Cluster-13984.81197,Cluster-13984.102535,Cluster-13984.82096,Cluster-13984.131865,Cluster-13984.82899,Cluster-13984.141034,Cluster-13984.133081,Cluster-13984.128626,Cluster-13984.111589,Cluster-13984.87809,Cluster-13984.60601,Cluster-1398…
