# Supplementary material for: Use of Transcriptomic Analyses to Elucidate the Mechanism Governing Nodal Root Development in Eremochloa ophiuroides (Munro) Hack
Source: Front Plant Sci. 2021 Apr 23;12:659830. doi: 10.3389/fpls.2021.659830 (PMC8102984; doi:10.3389/fpls.2021.659830)
Supplement: Supplementary Table 6 — Pathway classification of the upregulated and downregulated DEGs. [file Table_6.xlsx]

## Sheet: Sheet1
Table S6. Pathway classification of the up- and downregulated DEGs
	Term	ID	Input number	Background number	Corrected P-Value	Input
Up-regulated DEGs	Phenylpropanoid biosynthesis	ko00940	289	1027	8.31445e-14	Cluster-13984.9094|Cluster-13984.9095|Cluster-13984.9096|Cluster-13984.53322|Cluster-13984.17782|Cluster-13984.56655|Cluster-13984.93659|Cluster-13984.18128|Cluster-13984.84492|Cluster-13984.104184|Cluster-13984.104185|Cluster-13984.39463|Cluster-13984.26761|Cluster-13984.154812|Cluster-13984.157603|Cluster-13984.39464|Cluster-1195.0|Cluster-13984.42211|Cluster-13984.17783|Cluster-13984.122430|Cl…
	Glycolysis / Gluconeogenesis	ko00010	288	940	1.85505e-17	Cluster-13984.4374|Cluster-13984.51667|Cluster-13984.93651|Cluster-13984.98106|Cluster-13984.59142|Cluster-13984.57921|Cluster-13984.166838|Cluster-13984.102108|Cluster-2200.0|Cluster-13984.33371|Cluster-13984.33373|Cluster-13984.33372|Cluster-13984.87496|Cluster-13984.125468|Cluster-13984.101006|Cluster-13984.87565|Cluster-13984.67139|Cluster-13984.74068|Cluster-13984.14558|Cluster-13984.101007|…
	Plant hormone signal transduction	ko04075	242	1029	3.59709e-06	Cluster-13984.59837|Cluster-13984.93896|Cluster-13984.93897|Cluster-13984.93898|Cluster-13984.63030|Cluster-13984.97885|Cluster-13984.90795|Cluster-13984.115823|Cluster-13984.168909|Cluster-13984.60032|Cluster-13984.115628|Cluster-13984.46229|Cluster-13984.7833|Cluster-13984.17045|Cluster-13984.157165|Cluster-13984.107693|Cluster-13984.155987|Cluster-13137.1|Cluster-13137.0|Cluster-13984.38460|Cl…
	Plant-pathogen interaction	ko04626	204	984	0.00557757	Cluster-13984.58849|Cluster-13984.169288|Cluster-13984.3679|Cluster-13984.104996|Cluster-13984.104994|Cluster-13984.47956|Cluster-13984.47957|Cluster-13984.71512|Cluster-13984.64902|Cluster-13984.53514|Cluster-13984.89451|Cluster-13984.46307|Cluster-13984.27177|Cluster-13984.32110|Cluster-13984.40452|Cluster-13984.40450|Cluster-13984.85781|Cluster-13984.82813|Cluster-13984.83289|Cluster-13984.695…
	Carbon fixation in photosynthetic organisms	ko00710	161	553	1.40539e-08	Cluster-13984.4374|Cluster-13984.37346|Cluster-13984.59142|Cluster-13984.57921|Cluster-13984.33267|Cluster-7228.0|Cluster-13984.9565|Cluster-13984.14358|Cluster-13984.67139|Cluster-13984.138792|Cluster-13984.99330|Cluster-13984.94615|Cluster-13984.75850|Cluster-13984.83658|Cluster-13984.77088|Cluster-13984.55969|Cluster-13984.24345|Cluster-13984.83651|Cluster-13984.83650|Cluster-13984.90710|Clust…
	Fructose and mannose metabolism	ko00051	153	571	1.47695e-06	Cluster-13984.59700|Cluster-13984.105699|Cluster-13984.93651|Cluster-13984.72275|Cluster-13984.59142|Cluster-13984.105697|Cluster-13984.4374|Cluster-13984.88444|Cluster-13984.33371|Cluster-13984.33373|Cluster-13984.33372|Cluster-13984.51067|Cluster-13984.67139|Cluster-13984.113375|Cluster-13984.87997|Cluster-13984.91732|Cluster-13984.86351|Cluster-13984.40022|Cluster-13984.107220|Cluster-232.0|Cl…
	Cysteine and methionine metabolism	ko00270	141	680	0.0244534	Cluster-13984.143901|Cluster-13984.113892|Cluster-13984.102108|Cluster-13984.98008|Cluster-13984.73571|Cluster-13984.87565|Cluster-13984.131278|Cluster-13984.71160|Cluster-13984.48867|Cluster-13984.168541|Cluster-13984.113155|Cluster-9006.0|Cluster-13984.99833|Cluster-13984.78329|Cluster-13984.42544|Cluster-13984.50194|Cluster-13984.137155|Cluster-13984.63721|Cluster-13984.17778|Cluster-13984.160…
	Pentose phosphate pathway	ko00030	130	442	3.0409e-07	Cluster-13984.4374|Cluster-13984.51667|Cluster-13984.93651|Cluster-13984.59142|Cluster-13984.33267|Cluster-3967.0|Cluster-13984.21142|Cluster-13984.91732|Cluster-13984.40022|Cluster-13984.132692|Cluster-13984.14358|Cluster-13984.46822|Cluster-13984.121422|Cluster-13984.48538|Cluster-13984.27083|Cluster-13984.51672|Cluster-13984.14619|Cluster-13984.51675|Cluster-3399.0|Cluster-13984.102753|Cluster…
	Galactose metabolism	ko00052	129	544	0.000891666	Cluster-13984.155565|Cluster-13984.89606|Cluster-13984.7417|Cluster-13984.33371|Cluster-13984.33373|Cluster-13984.33372|Cluster-13984.93651|Cluster-13984.29258|Cluster-13984.107220|Cluster-13984.150051|Cluster-232.0|Cluster-13984.106392|Cluster-13984.106391|Cluster-13984.48538|Cluster-2053.0|Cluster-13984.9088|Cluster-13984.42295|Cluster-13984.87682|Cluster-13984.87683|Cluster-13984.27067|Cluster…
	Pyruvate metabolism	ko00620	115	536	0.0219099	Cluster-13984.101006|Cluster-13984.101007|Cluster-13984.37346|Cluster-13984.102108|Cluster-13984.101082|Cluster-13984.87565|Cluster-13984.74068|Cluster-13984.104175|Cluster-13984.107221|Cluster-13984.77088|Cluster-13984.55969|Cluster-13984.77087|Cluster-13984.98233|Cluster-13984.153544|Cluster-13984.88646|Cluster-13984.88645|Cluster-13984.88644|Cluster-13984.91630|Cluster-13984.88649|Cluster-1398…
	alpha-Linolenic acid metabolism	ko00592	111	365	5.59043e-07	Cluster-13984.129761|Cluster-13984.129760|Cluster-13984.84011|Cluster-13984.46150|Cluster-13984.73578|Cluster-13984.164623|Cluster-13984.93956|Cluster-13984.57705|Cluster-13984.94068|Cluster-13984.94066|Cluster-13984.11588|Cluster-13984.119729|Cluster-13984.13996|Cluster-13984.88232|Cluster-13984.74353|Cluster-13984.74355|Cluster-13984.86106|Cluster-13984.69779|Cluster-13984.88842|Cluster-13984.8…
	Alanine, aspartate and glutamate metabolism	ko00250	110	426	0.000199623	Cluster-13984.67789|Cluster-13984.88977|Cluster-13984.9565|Cluster-13984.87294|Cluster-13984.138792|Cluster-13984.99330|Cluster-13984.83407|Cluster-13984.169097|Cluster-13984.99833|Cluster-13984.146739|Cluster-622.0|Cluster-13984.71500|Cluster-13984.74025|Cluster-13984.61244|Cluster-13984.104052|Cluster-13984.104050|Cluster-13984.168717|Cluster-13984.107037|Cluster-13984.99530|Cluster-13984.10703…
	Glutathione metabolism	ko00480	109	522	0.0464448	Cluster-13984.47383|Cluster-13984.47380|Cluster-3460.0|Cluster-5250.0|Cluster-13984.80241|Cluster-13984.61395|Cluster-13984.119488|Cluster-13984.113155|Cluster-13984.6319|Cluster-13984.15191|Cluster-13984.166426|Cluster-13984.166425|Cluster-13984.63721|Cluster-15674.0|Cluster-13984.142372|Cluster-13984.123923|Cluster-13984.93116|Cluster-13984.20430|Cluster-13984.16006|Cluster-13984.116464|Cluster…
	Fatty acid degradation	ko00071	97	408	0.00407196	Cluster-13984.61241|Cluster-13984.166838|Cluster-13984.14558|Cluster-13984.73578|Cluster-13984.93956|Cluster-13984.94068|Cluster-13984.94066|Cluster-13984.11588|Cluster-13984.119729|Cluster-13984.89528|Cluster-13984.74353|Cluster-13984.104626|Cluster-13984.74355|Cluster-13984.87478|Cluster-13984.168615|Cluster-13984.92806|Cluster-13984.113806|Cluster-13984.70749|Cluster-13984.91256|Cluster-13984.…
	Arginine and proline metabolism	ko00330	96	398	0.00305124	Cluster-13984.79494|Cluster-13984.91979|Cluster-13984.91972|Cluster-13984.91971|Cluster-13984.113155|Cluster-13984.24019|Cluster-13984.99833|Cluster-13984.153847|Cluster-13984.153846|Cluster-13984.166133|Cluster-13984.50766|Cluster-13984.45872|Cluster-13984.131278|Cluster-13984.87478|Cluster-3524.0|Cluster-6471.0|Cluster-13984.91256|Cluster-13984.91257|Cluster-13984.103760|Cluster-13984.82596|Clu…
	Tyrosine metabolism	ko00350	95	330	2.32708e-05	Cluster-13984.143901|Cluster-13984.10545|Cluster-13984.166838|Cluster-13984.129646|Cluster-13984.129647|Cluster-13984.14558|Cluster-13984.73578|Cluster-13984.39250|Cluster-13984.85549|Cluster-13984.99833|Cluster-13984.94068|Cluster-13984.94066|Cluster-13984.11588|Cluster-13984.64323|Cluster-13984.126123|Cluster-13984.165271|Cluster-13984.102613|Cluster-13984.4280|Cluster-13984.44615|Cluster-13984…
	Nitrogen metabolism	ko00910	74	216	2.05479e-06	Cluster-13984.105077|Cluster-13984.58178|Cluster-13984.134745|Cluster-13984.116224|Cluster-13984.109162|Cluster-13984.107952|Cluster-13984.134111|Cluster-13984.51566|Cluster-13984.67789|Cluster-13984.77936|Cluster-13984.88977|Cluster-13984.74623|Cluster-13984.16114|Cluster-13984.17145|Cluster-13984.16116|Cluster-13984.16174|Cluster-13984.107039|Cluster-13984.158677|Cluster-13984.87294|Cluster-139…
	Phenylalanine metabolism	ko00360	71	230	5.73235e-05	Cluster-13984.143901|Cluster-4532.0|Cluster-8041.0|Cluster-13984.91036|Cluster-13984.91037|Cluster-13984.91034|Cluster-13984.64323|Cluster-13984.98048|Cluster-13984.131731|Cluster-13984.86811|Cluster-13984.82492|Cluster-13984.137635|Cluster-13984.84406|Cluster-13984.87097|Cluster-13984.164071|Cluster-13984.9537|Cluster-13984.44615|Cluster-13984.78439|Cluster-13984.93693|Cluster-13984.117930|Clust…
	Flavonoid biosynthesis	ko00941	49	165	0.00207961	Cluster-13984.123346|Cluster-13984.88117|Cluster-13984.152006|Cluster-13984.152007|Cluster-13984.148305|Cluster-13984.147857|Cluster-13984.58138|Cluster-13984.144069|Cluster-13984.144068|Cluster-13984.93861|Cluster-13984.99313|Cluster-13984.42473|Cluster-13984.144067|Cluster-13984.102439|Cluster-13984.159991|Cluster-13984.90911|Cluster-13984.40638|Cluster-13984.165515|Cluster-13984.4095|Cluster-1…
	Photosynthesis - antenna proteins	ko00196	46	173	0.0150869	Cluster-13984.4620|Cluster-13984.169975|Cluster-13984.84816|Cluster-13984.84817|Cluster-13984.85745|Cluster-13984.168188|Cluster-13984.89458|Cluster-13984.170870|Cluster-13984.167685|Cluster-13984.82216|Cluster-13984.95521|Cluster-13984.103832|Cluster-13984.168836|Cluster-13984.2322|Cluster-13984.3306|Cluster-13984.2379|Cluster-13984.85266|Cluster-13984.88496|Cluster-13984.132888|Cluster-8158.0|C…
	Taurine and hypotaurine metabolism	ko00430	45	92	3.88975e-07	Cluster-13984.37616|Cluster-13984.37617|Cluster-13984.74022|Cluster-13984.22341|Cluster-13984.74024|Cluster-13984.86248|Cluster-13984.37618|Cluster-13984.140857|Cluster-13984.77797|Cluster-13984.77796|Cluster-13984.74007|Cluster-5250.0|Cluster-13984.74016|Cluster-13984.74009|Cluster-13984.77799|Cluster-13984.113697|Cluster-13984.104031|Cluster-13984.163758|Cluster-13984.163759|Cluster-13984.16375…
	Tropane, piperidine and pyridine alkaloid biosynthesis	ko00960	44	138	0.00123546	Cluster-13984.143901|Cluster-13984.91036|Cluster-13984.91037|Cluster-13984.91034|Cluster-13984.2494|Cluster-13984.131731|Cluster-13984.17584|Cluster-13984.3655|Cluster-13984.78439|Cluster-13984.148114|Cluster-13984.39250|Cluster-13984.102895|Cluster-13984.164049|Cluster-13984.70682|Cluster-13984.49941|Cluster-13984.99833|Cluster-13984.153903|Cluster-5062.0|Cluster-13984.91038|Cluster-13984.131728…
	Isoquinoline alkaloid biosynthesis	ko00950	40	146	0.0169434	Cluster-13984.143901|Cluster-13984.91036|Cluster-13984.91037|Cluster-13984.91034|Cluster-13984.2494|Cluster-13984.131731|Cluster-13984.129646|Cluster-13984.129647|Cluster-13984.78439|Cluster-13984.162067|Cluster-13984.129095|Cluster-13984.148114|Cluster-13984.39250|Cluster-13984.102895|Cluster-13984.85549|Cluster-13984.49941|Cluster-13984.99833|Cluster-13984.153903|Cluster-13984.127886|Cluster-50…
	Stilbenoid, diarylheptanoid and gingerol biosynthesis	ko00945	37	133	0.0182987	Cluster-13984.21855|Cluster-13984.154211|Cluster-13984.148305|Cluster-13984.147857|Cluster-13984.58138|Cluster-13984.83900|Cluster-13984.42473|Cluster-24923.1|Cluster-13984.102439|Cluster-13984.164435|Cluster-13984.159991|Cluster-13984.123346|Cluster-13984.48027|Cluster-13984.48026|Cluster-13984.48025|Cluster-13984.108531|Cluster-13984.25553|Cluster-13984.48029|Cluster-13984.48028|Cluster-13984.2…
	Diterpenoid biosynthesis	ko00904	36	95	0.000360591	Cluster-13984.105217|Cluster-13984.74518|Cluster-13984.74519|Cluster-13984.116240|Cluster-13984.116241|Cluster-13984.69132|Cluster-13984.56239|Cluster-13984.68557|Cluster-13984.133540|Cluster-13984.134304|Cluster-13984.130446|Cluster-13984.12814|Cluster-13984.135569|Cluster-13984.128487|Cluster-8374.0|Cluster-13984.31829|Cluster-13984.133537|Cluster-13984.12815|Cluster-13984.140757|Cluster-13984.…
	Selenocompound metabolism	ko00450	33	123	0.040036	Cluster-13984.69912|Cluster-1331.0|Cluster-13984.101393|Cluster-21231.0|Cluster-13984.67442|Cluster-13984.3175|Cluster-13984.67440|Cluster-13984.147854|Cluster-680.0|Cluster-680.1|Cluster-13984.84748|Cluster-13984.48867|Cluster-13984.112289|Cluster-13984.68941|Cluster-13984.104930|Cluster-4831.0|Cluster-13984.87410|Cluster-13984.108083|Cluster-13984.95111|Cluster-13984.123654|Cluster-13984.84750|…
	Linoleic acid metabolism	ko00591	30	84	0.00250661	Cluster-13984.76635|Cluster-13984.118610|Cluster-13984.109105|Cluster-13984.92746|Cluster-13984.28690|Cluster-13984.5315|Cluster-13984.84011|Cluster-13984.77979|Cluster-13984.86415|Cluster-13984.57705|Cluster-13984.113268|Cluster-13984.81354|Cluster-13984.82863|Cluster-13984.81350|Cluster-13984.87919|Cluster-13984.40126|Cluster-13984.137352|Cluster-13984.85158|Cluster-13984.81359|Cluster-13984.88…
	Limonene and pinene degradation	ko00903	29	84	0.00414822	Cluster-13984.21855|Cluster-13984.91256|Cluster-13984.91257|Cluster-13984.169034|Cluster-13984.82596|Cluster-13984.86142|Cluster-13984.83900|Cluster-13984.164435|Cluster-13984.81082|Cluster-13984.81083|Cluster-13984.97794|Cluster-13984.48027|Cluster-13984.48026|Cluster-13984.81101|Cluster-13984.108531|Cluster-13984.48029|Cluster-13984.48028|Cluster-13984.48025|Cluster-5326.0|Cluster-13984.43541|C…
	Flavone and flavonol biosynthesis	ko00944	19	35	0.000654529	Cluster-13984.20811|Cluster-13984.20812|Cluster-13984.46408|Cluster-13984.46407|Cluster-13984.83117|Cluster-21658.0|Cluster-13984.77914|Cluster-13984.153564|Cluster-13984.2579|Cluster-13984.91467|Cluster-13984.85690|Cluster-13984.130266|Cluster-13984.12413|Cluster-13984.155289|Cluster-13984.91290|Cluster-13984.99313|Cluster-13984.14142|Cluster-13984.96452|Cluster-13984.26221
Down-regulated DEGs	Phenylpropanoid biosynthesis	ko00940	247	1027	1.86585e-19	Cluster-13984.123346|Cluster-13984.162807|Cluster-13984.126402|Cluster-13984.84492|Cluster-13984.85839|Cluster-13984.93659|Cluster-13984.161330|Cluster-13984.26761|Cluster-13984.114710|Cluster-13984.158148|Cluster-13984.84406|Cluster-13984.34025|Cluster-13984.31150|Cluster-13984.122725|Cluster-13984.99732|Cluster-13984.87992|Cluster-13984.76175|Cluster-13984.95688|Cluster-13984.154265|Cluster-139…
	Glycolysis / Gluconeogenesis	ko00010	237	940	1.53061e-20	Cluster-13984.23720|Cluster-13984.51667|Cluster-13984.93651|Cluster-13984.59142|Cluster-13984.88445|Cluster-13984.67140|Cluster-13984.33267|Cluster-13984.102108|Cluster-13984.39376|Cluster-13984.143989|Cluster-13984.66125|Cluster-13984.23112|Cluster-13984.87565|Cluster-13984.125469|Cluster-13984.74068|Cluster-13984.104175|Cluster-13984.14559|Cluster-13984.7773|Cluster-13984.7772|Cluster-13984.107…
	Plant hormone signal transduction	ko04075	227	1029	2.28428e-14	Cluster-13984.6113|Cluster-13984.93896|Cluster-13984.93897|Cluster-13984.70072|Cluster-13984.93898|Cluster-13984.140334|Cluster-13984.90794|Cluster-13984.90795|Cluster-13984.115823|Cluster-13984.115822|Cluster-13984.114926|Cluster-13984.165060|Cluster-13984.115628|Cluster-13984.60230|Cluster-13984.7833|Cluster-13984.130268|Cluster-13984.84337|Cluster-13984.84336|Cluster-13984.111628|Cluster-13984…
	Starch and sucrose metabolism	ko00500	199	1206	0.000149658	Cluster-13984.59700|Cluster-13984.73679|Cluster-13984.158969|Cluster-13984.126402|Cluster-13984.73670|Cluster-13984.73674|Cluster-13984.161330|Cluster-13984.110653|Cluster-13984.98535|Cluster-13984.34025|Cluster-13984.31150|Cluster-13984.83955|Cluster-13984.83952|Cluster-13984.86351|Cluster-13984.61154|Cluster-13984.52627|Cluster-13984.123501|Cluster-13984.81232|Cluster-13984.93654|Cluster-13984.…
	Plant-pathogen interaction	ko04626	153	984	0.00872289	Cluster-13984.104996|Cluster-13984.104994|Cluster-13984.47956|Cluster-13984.47957|Cluster-13984.71512|Cluster-13984.37757|Cluster-13984.89451|Cluster-13984.61126|Cluster-13984.32110|Cluster-13984.17264|Cluster-13984.58149|Cluster-13984.75461|Cluster-13984.85781|Cluster-13984.16397|Cluster-13984.145858|Cluster-13984.84338|Cluster-13984.86901|Cluster-13984.90998|Cluster-13984.90997|Cluster-13984.11…
	Carbon fixation in photosynthetic organisms	ko00710	125	553	1.35087e-08	Cluster-13984.27959|Cluster-13984.37342|Cluster-13984.66125|Cluster-13984.37346|Cluster-13984.59142|Cluster-13984.33267|Cluster-13984.143989|Cluster-13984.9565|Cluster-13984.146809|Cluster-13984.124167|Cluster-13984.99330|Cluster-13984.75850|Cluster-13984.83658|Cluster-13984.77088|Cluster-13984.55969|Cluster-13984.83651|Cluster-13984.83650|Cluster-13984.90710|Cluster-13984.94441|Cluster-13984.979…
	Amino sugar and nucleotide sugar metabolism	ko00520	124	818	0.0431946	Cluster-13984.59700|Cluster-13984.91422|Cluster-13984.72275|Cluster-13984.27950|Cluster-13984.19294|Cluster-13984.101333|Cluster-13984.71451|Cluster-13984.70673|Cluster-13984.85278|Cluster-13984.113360|Cluster-13984.87997|Cluster-13984.120148|Cluster-13984.86351|Cluster-13984.75385|Cluster-13984.139020|Cluster-13984.141965|Cluster-13984.133308|Cluster-13984.36094|Cluster-13984.24011|Cluster-13984…
	Fructose and mannose metabolism	ko00051	119	571	1.21083e-06	Cluster-13984.59700|Cluster-13984.93651|Cluster-13984.72275|Cluster-13984.59142|Cluster-13984.33267|Cluster-13984.7417|Cluster-13984.67139|Cluster-13984.87997|Cluster-13984.83954|Cluster-13984.91732|Cluster-13984.86351|Cluster-13984.107220|Cluster-13984.105693|Cluster-13984.46822|Cluster-13984.48538|Cluster-13984.64746|Cluster-13984.14618|Cluster-13984.96069|Cluster-13984.102753|Cluster-13984.671…
	Pentose phosphate pathway	ko00030	106	442	1.48117e-08	Cluster-13984.27959|Cluster-13984.51667|Cluster-13984.93651|Cluster-13984.59142|Cluster-13984.33267|Cluster-13984.21142|Cluster-13984.167333|Cluster-13984.107220|Cluster-13984.46822|Cluster-13984.48538|Cluster-13984.31808|Cluster-13984.51672|Cluster-13984.51674|Cluster-13984.51675|Cluster-13984.97951|Cluster-13984.102753|Cluster-13984.102887|Cluster-13984.91732|Cluster-13984.98033|Cluster-13984.1…
	Pyruvate metabolism	ko00620	93	536	0.00476157	Cluster-13984.37342|Cluster-13984.23720|Cluster-13984.37346|Cluster-13984.102108|Cluster-13984.146809|Cluster-13984.87565|Cluster-13984.74068|Cluster-13984.104175|Cluster-13984.105901|Cluster-13984.107221|Cluster-13984.42931|Cluster-13984.77088|Cluster-13984.55969|Cluster-13984.77087|Cluster-13984.88643|Cluster-13984.88647|Cluster-13984.88646|Cluster-13984.88645|Cluster-13984.88644|Cluster-13984.…
	Arginine and proline metabolism	ko00330	78	398	0.000559503	Cluster-13984.13229|Cluster-13984.78420|Cluster-13984.153847|Cluster-13984.91257|Cluster-13984.98048|Cluster-13984.42894|Cluster-13984.157798|Cluster-13984.71650|Cluster-13984.97794|Cluster-13984.105013|Cluster-13984.83902|Cluster-13984.91976|Cluster-13984.165715|Cluster-13984.91971|Cluster-13984.88449|Cluster-13984.78006|Cluster-13984.78439|Cluster-13984.165317|Cluster-13984.81082|Cluster-13984.…
	alpha-Linolenic acid metabolism	ko00592	75	365	0.000253616	Cluster-13984.2802|Cluster-13984.28690|Cluster-13984.82863|Cluster-13984.116350|Cluster-13984.122946|Cluster-13984.14562|Cluster-13984.14561|Cluster-13984.14560|Cluster-13984.86106|Cluster-13984.86028|Cluster-13984.14559|Cluster-13984.64869|Cluster-13984.68972|Cluster-13984.54674|Cluster-13984.88232|Cluster-13984.11874|Cluster-13984.69058|Cluster-13984.46150|Cluster-13984.42023|Cluster-13984.8641…
	Alanine, aspartate and glutamate metabolism	ko00250	74	426	0.0137525	Cluster-13984.79517|Cluster-13984.87233|Cluster-13984.74025|Cluster-13984.57323|Cluster-13984.58178|Cluster-13984.74022|Cluster-13984.42894|Cluster-13984.70595|Cluster-13984.71742|Cluster-13984.9565|Cluster-13984.16116|Cluster-13984.24866|Cluster-13984.74007|Cluster-13984.36469|Cluster-13984.49732|Cluster-13984.99330|Cluster-13984.113696|Cluster-13984.113697|Cluster-13984.144609|Cluster-13984.553…
	Tyrosine metabolism	ko00350	73	330	5.02502e-05	Cluster-13984.78099|Cluster-13984.86241|Cluster-13984.86179|Cluster-13984.14562|Cluster-13984.14561|Cluster-13984.14560|Cluster-13984.97074|Cluster-13984.43660|Cluster-13984.129647|Cluster-13984.69119|Cluster-13984.13748|Cluster-13984.54674|Cluster-13984.51169|Cluster-13984.11874|Cluster-13984.9549|Cluster-15902.0|Cluster-13984.130008|Cluster-13984.86240|Cluster-13984.78439|Cluster-13984.84554|Cl…
	Flavonoid biosynthesis	ko00941	42	165	0.00026026	Cluster-13984.94479|Cluster-13984.162807|Cluster-13984.88119|Cluster-13984.147857|Cluster-13984.144068|Cluster-13984.158148|Cluster-13984.102282|Cluster-13984.42473|Cluster-13984.84158|Cluster-13984.144067|Cluster-13984.84365|Cluster-13984.58137|Cluster-13984.40638|Cluster-13984.123346|Cluster-13984.4095|Cluster-13984.67975|Cluster-13984.155503|Cluster-13984.84951|Cluster-13984.89962|Cluster-1398…
	Taurine and hypotaurine metabolism	ko00430	41	92	4.80941e-09	Cluster-13984.37617|Cluster-13984.6901|Cluster-13984.74022|Cluster-13984.74024|Cluster-13984.36171|Cluster-13984.77797|Cluster-13984.77796|Cluster-13984.74007|Cluster-13984.77799|Cluster-13984.113697|Cluster-13984.163758|Cluster-13984.163759|Cluster-13984.104343|Cluster-13984.163752|Cluster-13984.163753|Cluster-13984.163757|Cluster-13984.163754|Cluster-13984.163755|Cluster-13984.113696|Cluster-13…
	Stilbenoid, diarylheptanoid and gingerol biosynthesis	ko00945	36	133	0.000299393	Cluster-13984.89462|Cluster-13984.162807|Cluster-13984.48029|Cluster-13984.147857|Cluster-13984.21858|Cluster-13984.158148|Cluster-13984.42473|Cluster-13984.84158|Cluster-13984.58137|Cluster-13984.94756|Cluster-13984.123346|Cluster-13984.67975|Cluster-13984.108531|Cluster-13984.155503|Cluster-13984.91405|Cluster-13984.89962|Cluster-13984.72367|Cluster-13984.84459|Cluster-13984.67694|Cluster-13984…
	Diterpenoid biosynthesis	ko00904	32	95	3.6887e-05	Cluster-13984.71575|Cluster-13984.105217|Cluster-13984.138712|Cluster-13984.74519|Cluster-13984.116240|Cluster-13984.116241|Cluster-13984.121918|Cluster-13984.69132|Cluster-13984.56239|Cluster-13984.74518|Cluster-13984.133541|Cluster-13984.134304|Cluster-13984.130446|Cluster-13984.135569|Cluster-13984.128487|Cluster-13984.71571|Cluster-13984.139064|Cluster-13984.31829|Cluster-13984.71567|Cluster-…
	Linoleic acid metabolism	ko00591	29	84	5.79518e-05	Cluster-13984.28690|Cluster-13984.92746|Cluster-13984.93677|Cluster-13984.84878|Cluster-13984.64869|Cluster-13984.86062|Cluster-13984.84011|Cluster-13984.82863|Cluster-13984.86415|Cluster-13984.66596|Cluster-13984.85783|Cluster-13984.57705|Cluster-13984.89352|Cluster-13984.81354|Cluster-13984.81350|Cluster-13984.87919|Cluster-13984.87916|Cluster-13984.82118|Cluster-13984.85158|Cluster-13984.81359…
