# Supplementary material for: Use of Transcriptomic Analyses to Elucidate the Mechanism Governing Nodal Root Development in Eremochloa ophiuroides (Munro) Hack
Source: Front Plant Sci. 2021 Apr 23;12:659830. doi: 10.3389/fpls.2021.659830 (PMC8102984; doi:10.3389/fpls.2021.659830)
Supplement: Supplementary Table 7 — DEGs involved in plant hormone signal transduction. [file Table_7.xlsx]

## Sheet: Sheet1
Table S7. DEGs involved in plant hormone signal transduction
Gene ID	FPKM												NR Description	Name
	E039_0d1	E039_0d2	E039_0d3	E039_2d1	E039_2d2	E039_2d3	E039_4d1	E039_4d2	E039_4d3	E039_8d1	E039_8d2	E039_8d3
Cluster-13984.124490	0	0	0	0.64	0.7	0.97	0	0	0	0	0	0	ABA responsive element binding factor 1 [Sorghum bicolor]	ABF
Cluster-13984.70365	0	0	0	0.92	0.92	1.76	0	0	0	0	0	0	ABA responsive element binding factor 1 [Sorghum bicolor]	ABF
Cluster-13984.29649	0.41	0.8	0.57	0.09	0	0	0	0.18	0	0.74	0.5	0.42	hypothetical protein SORBIDRAFT_03g040510 [Sorghum bicolor]>gi|241928642|gb|EES01787.1| hypothetical protein SORBIDRAFT_03g040510 [Sorghum bicolor]	ABF
Cluster-13984.42323	0.05	0.29	0.19	0.85	0.73	0.65	0	0.1	0.02	0.18	0.21	0.53	hypothetical protein SORBIDRAFT_02g026570 [Sorghum bicolor]>gi|241923706|gb|EER96850.1| hypothetical protein SORBIDRAFT_02g026570 [Sorghum bicolor]	ABF
Cluster-13984.24018	0.14	0.07	0.18	0.85	0.64	0.84	0.04	0.15	0.07	0.25	0.38	0.45	hypothetical protein OsJ_08504 [Oryza sativa Japonica Group]	ABF
Cluster-13984.42321	3.45	2.16	3.03	11.96	15.49	16.2	3.28	3.31	2.91	14.13	12.48	12.63	hypothetical protein SORBIDRAFT_02g026570 [Sorghum bicolor]>gi|241923706|gb|EER96850.1| hypothetical protein SORBIDRAFT_02g026570 [Sorghum bicolor]	ABF
Cluster-13984.165060	0.12	0.14	0.14	0	0	0	0.15	0.08	0	0.43	0.28	0.12	hypothetical protein SORBIDRAFT_03g040510 [Sorghum bicolor]>gi|241928642|gb|EES01787.1| hypothetical protein SORBIDRAFT_03g040510 [Sorghum bicolor]	ABF
Cluster-13984.124491	3.69	4.8	3.66	18.25	21.89	18.75	2.9	4.18	3.38	9.7	9.9	9.73	ABA responsive element binding factor 1 [Sorghum bicolor]	ABF
Cluster-13984.124489	7.49	7.25	7.85	27.71	27.21	25.75	5.71	4.31	5.58	12.26	10.07	12.18	ABA responsive element binding factor 1 [Sorghum bicolor]	ABF
Cluster-13984.89492	1.6	0.78	0.84	0	0.22	0.08	8.59	8.28	8.8	2.8	3.46	3.7	hypothetical protein SORBIDRAFT_03g040510 [Sorghum bicolor]>gi|241928642|gb|EES01787.1| hypothetical protein SORBIDRAFT_03g040510 [Sorghum bicolor]	ABF
Cluster-13984.134504	0.5	0.04	0.01	0.16	0.05	0.08	0.46	0.2	0.58	0.24	0	0	hypothetical protein SORBIDRAFT_09g023920 [Sorghum bicolor]>gi|241945274|gb|EES18419.1| hypothetical protein SORBIDRAFT_09g023920 [Sorghum bicolor]	ABF
Cluster-13984.113886	2.44	1.67	1.75	0.81	0.55	0.5	2.59	2.48	2.65	0.47	0.2	0.41	TPA: putative bZIP transcription factor superfamily protein, partial [Zea mays]	ABF
Cluster-13984.97404	0.09	0.14	0.09	0.28	0.17	0.63	0	0	0	0.24	0.01	0.13	hypothetical protein SORBIDRAFT_01g010070 [Sorghum bicolor]>gi|241920417|gb|EER93561.1| hypothetical protein SORBIDRAFT_01g010070 [Sorghum bicolor]>gi|632933610|gb|AHZ44512.1| histidine kinase 1 [Sorghum bicolor]>gi|632933612|gb|AHZ44513.1| histidine kinase 1 [Sorghum bicolor]>gi|632933614|gb|AHZ44514.1| histidine kinase 1 [Sorghum bicolor]>gi|632933616|gb|AHZ44515.1| histidine kinase 1 [Sorghum …	AHK2_3_4
Cluster-13984.97400	0.03	0.07	0.04	0.16	0.09	0.3	0	0	0	0.16	0.01	0.08	hypothetical protein SORBIDRAFT_01g010070 [Sorghum bicolor]>gi|241920417|gb|EER93561.1| hypothetical protein SORBIDRAFT_01g010070 [Sorghum bicolor]>gi|632933610|gb|AHZ44512.1| histidine kinase 1 [Sorghum bicolor]>gi|632933612|gb|AHZ44513.1| histidine kinase 1 [Sorghum bicolor]>gi|632933614|gb|AHZ44514.1| histidine kinase 1 [Sorghum bicolor]>gi|632933616|gb|AHZ44515.1| histidine kinase 1 [Sorghum …	AHK2_3_4
Cluster-13984.136575	2.07	5.65	2.66	0	2.28	0	0.52	1.03	0.24	4.6	1.5	2.85	histidine kinase 1 [Zea mays]>gi|12060392|dbj|BAB20583.1| histidine kinase 1 [Zea mays]	AHK2_3_4
Cluster-13984.97885	0.43	0.87	0.3	0.25	0.16	0.32	0.86	1.12	0.7	1.47	0.73	0.46	PREDICTED: histidine kinase2 isoform X1 [Zea mays]>gi|670385110|ref|XP_008673406.1| PREDICTED: histidine kinase2 isoform X1 [Zea mays]	AHK2_3_4
Cluster-13984.58918	0.35	0.83	0.5	0.16	0.19	0.34	0.99	1.32	0.85	0.31	0.51	0.48	histidine kinase [Zea mays]>gi|89242037|dbj|BAE80689.1| histidine kinase [Zea mays]	AHK2_3_4
Cluster-13984.123264	0.72	0.11	1	0	1.1	0.83	0	0	0	0.33	0.52	0.38	histidine-containing phosphotransfer protein 4 [Zea mays]	AHP
Cluster-13984.31206	0.35	0.2	0.2	0.08	0.05	0.05	0.11	0.07	0.02	0.02	0.1	0.02	histidine-containing phosphotransfer protein 4 [Zea mays]	AHP
Cluster-13984.52128	0.03	0.05	0.05	0.16	0.16	0.3	0.13	0.01	0.15	0.04	0	0.03	hypothetical protein SORBIDRAFT_09g005800 [Sorghum bicolor]>gi|241946018|gb|EES19163.1| hypothetical protein SORBIDRAFT_09g005800 [Sorghum bicolor]	AHP
Cluster-13984.31211	0.11	0.41	0	0.91	0	0	0.22	0.37	0.34	0	0	0	histidine-containing phosphotransfer protein 4 [Zea mays]	AHP
Cluster-13984.49299	0	0.48	0.36	1.57	1.51	2.61	0	0	0	0	1.09	1.5	RR1 - Corn type-A response regulator [Zea mays]	ARR-A
Cluster-13984.132813	0	0.38	0	1.08	0.2	1.12	0.03	0	0.07	1.15	0.05	0.9	unknown [Zea mays]>gi|413922696|gb|AFW62628.1| response regulator 7 [Zea mays]>gi|645167547|gb|AIB05403.1| orphans transcription factor, partial [Zea mays]	ARR-A
Cluster-13984.122306	0	0	0.16	0.27	0.39	0.25	0	0	0	0	0.39	0.09	hypothetical protein SORBIDRAFT_08g001140 [Sorghum bicolor]>gi|241943372|gb|EES16517.1| hypothetical protein SORBIDRAFT_08g001140 [Sorghum bicolor]	ARR-A
Cluster-13984.123867	0	0.11	0	0.34	0.36	0.25	0	0.04	0	0.2	0	0.14	unknown [Zea mays]>gi|413922696|gb|AFW62628.1| response regulator 7 [Zea mays]>gi|645167547|gb|AIB05403.1| orphans transcription factor, partial [Zea mays]	ARR-A
Cluster-13984.122302	1.92	2.96	2.56	8.19	8.36	11.59	1.38	1.38	1.22	8.03	7.13	7.65	hypothetical protein SORBIDRAFT_08g001140 [Sorghum bicolor]>gi|241943372|gb|EES16517.1| hypothetical protein SORBIDRAFT_08g001140 [Sorghum bicolor]	ARR-A
Cluster-13984.122305	0	0.08	0.12	1.64	1.14	1.25	0.23	0.33	0.25	1.3	1.28	1.36	hypothetical protein SORBIDRAFT_08g001140 [Sorghum bicolor]>gi|241943372|gb|EES16517.1| hypothetical protein SORBIDRAFT_08g001140 [Sorghum bicolor]	ARR-A
Cluster-13984.122303	3.82	3.8	2.42	17.69	19.92	25.43	4.59	3.6	3.96	13.29	12.34	15.66	hypothetical protein SORBIDRAFT_08g001140 [Sorghum bicolor]>gi|241943372|gb|EES16517.1| hypothetical protein SORBIDRAFT_08g001140 [Sorghum bicolor]	ARR-A
Cluster-13984.117374	0.45	0.63	0.22	0.89	0.42	1.02	0.1	0.1	0.14	0	0.62	0.37	hypothetical protein SORBIDRAFT_06g017550 [Sorghum bicolor]>gi|241937711|gb|EES10856.1| hypothetical protein SORBIDRAFT_06g017550 [Sorghum bicolor]	ARR-A
Cluster-13984.117379	0.31	0	0	2.36	2.92	1.29	0.21	0.39	0.18	1.36	0.49	0.4	hypothetical protein SORBIDRAFT_06g017550 [Sorghum bicolor]>gi|241937711|gb|EES10856.1| hypothetical protein SORBIDRAFT_06g017550 [Sorghum bicolor]	ARR-A
Cluster-13984.126225	0.41	0.52	1.69	6.14	4.58	5.69	2.32	1.59	0.52	2.97	3.13	4.44	hypothetical protein SORBIDRAFT_08g001140 [Sorghum bicolor]>gi|241943372|gb|EES16517.1| hypothetical protein SORBIDRAFT_08g001140 [Sorghum bicolor]	ARR-A
Cluster-13984.132812	0	0	0.28	1.37	1.65	1.02	0.84	0.75	0.73	0.1	1.47	0.77	unknown [Zea mays]>gi|413922696|gb|AFW62628.1| response regulator 7 [Zea mays]>gi|645167547|gb|AIB05403.1| orphans transcription factor, partial [Zea mays]	ARR-A
Cluster-13984.1273	0	0	0.05	1.81	1.95	2.27	0.65	0.76	0.55	0.46	0.61	0.25	hypothetical protein SORBIDRAFT_04g038320 [Sorghum bicolor]>gi|241934673|gb|EES07818.1| hypothetical protein SORBIDRAFT_04g038320 [Sorghum bicolor]	ARR-A
Cluster-13984.140334	0.09	0.04	0.14	0.16	0.08	0.28	1.32	1.47	1.76	0	0	0.07	hypothetical protein SORBIDRAFT_04g026750 [Sorghum bicolor]>gi|241934043|gb|EES07188.1| hypothetical protein SORBIDRAFT_04g026750 [Sorghum bicolor]	ARR-A
Cluster-13984.53010	0	0	0	0	0	0	0.13	0.34	0.51	0	0	0	hypothetical protein SORBIDRAFT_04g026750 [Sorghum bicolor]>gi|241934043|gb|EES07188.1| hypothetical protein SORBIDRAFT_04g026750 [Sorghum bicolor]	ARR-A
Cluster-13984.65889	1.09	1.04	0.82	0.05	0	0.1	0	0.04	0	0.18	0.29	0.22	hypothetical protein SORBIDRAFT_10g024170 [Sorghum bicolor]>gi|241915505|gb|EER88649.1| hypothetical protein SORBIDRAFT_10g024170 [Sorghum bicolor]	ARR-B
Cluster-13984.67554	10.48	9.61	8.51	2.22	3.11	1.71	0	1.42	0	0.76	2.31	1.84	hypothetical protein SORBIDRAFT_01g041270 [Sorghum bicolor]>gi|241922038|gb|EER95182.1| hypothetical protein SORBIDRAFT_01g041270 [Sorghum bicolor]	AUX1, LAX
Cluster-13984.99263	1.16	0.59	0.59	0.1	0.24	0.17	0.37	0	0	0.24	0.35	0	hypothetical protein SORBIDRAFT_03g002380 [Sorghum bicolor]>gi|241926948|gb|EES00093.1| hypothetical protein SORBIDRAFT_03g002380 [Sorghum bicolor]	BIN2
Cluster-13984.103191	0.59	0	0.58	0	0	0	0.09	0.57	0.17	0	0	0.1	PREDICTED: shaggy-related protein kinase eta-like [Elaeis guineensis]	BIN2
Cluster-13984.96455	0.09	0.49	0.65	0.06	0	0	0.02	0.53	0	0	0	0	putative glycogen synthase kinase family protein, partial [Zea mays]	BIN2
Cluster-13984.43431	1.68	1.61	1.58	3.57	3.24	3.44	0.42	0.52	0.62	0.24	0.15	0.13	PREDICTED: protein BRASSINOSTEROID INSENSITIVE 1-like [Oryza brachyantha]	BRI1
Cluster-13984.70064	1.38	0.78	0.69	0.5	1.5	1.13	0	0	0	0.56	0.22	0.36	PREDICTED: probable serine/threonine-protein kinase At4g35230 [Brachypodium distachyon]	BSK
Cluster-13984.38460	3.77	4.09	2.97	1.61	2.56	2.25	6.89	6.66	6.42	1.68	2.05	1.29	unknown [Zea mays]>gi|414867573|tpg|DAA46130.1| TPA: putative protein kinase superfamily protein [Zea mays]	BSK
Cluster-13984.70063	0	1.41	1.31	0	0.58	0	0	0	1.41	0.01	0	0	PREDICTED: probable serine/threonine-protein kinase At4g35230 [Phoenix dactylifera]	BSK
Cluster-13984.75094	0.25	0.29	0.45	0.64	0.3	0.81	0.25	0.13	0.2	1.57	1.64	1.22	hypothetical protein SORBIDRAFT_09g022040 [Sorghum bicolor]>gi|241945173|gb|EES18318.1| hypothetical protein SORBIDRAFT_09g022040 [Sorghum bicolor]	COI-1
Cluster-13984.61584	1.59	1.4	1.51	2.49	2.62	3.7	0.66	0.37	0.34	2.75	2.82	2.4	LOC100281510 [Zea mays]>gi|195614466|gb|ACG29063.1| coronatine-insensitive protein 1 [Zea mays]	COI-1
Cluster-7004.0	0	0	0	0	0	0	0	0.04	0	0.26	0.6	0.46	PREDICTED: serine/threonine-protein kinase CTR1-like [Jatropha curcas]>gi|643739210|gb|KDP45024.1| hypothetical protein JCGZ_01524 [Jatropha curcas]	CTR1
Cluster-13984.112196	0.24	0.37	0.2	0.26	0.53	0.26	1.33	1.94	1.46	0.3	0.37	1.24	PREDICTED: DELLA protein DWARF8 [Setaria italica]	DELLA
Cluster-13984.112197	2.01	2.69	4.39	1.09	2.34	1.26	4.01	6.77	5.97	3.56	1.44	1.51	PREDICTED: DELLA protein DWARF8 [Setaria italica]	DELLA
Cluster-13984.142219	2.07	1.44	0.61	2.2	1.97	2.52	0	0.21	0.4	1.48	0	0.37	hypothetical protein [Zea mays]>gi|194708008|gb|ACF88088.1| unknown [Zea mays]>gi|414586921|tpg|DAA37492.1| TPA: hypothetical protein ZEAMMB73_543943 [Zea mays]	EIN3
Cluster-13984.77678	0.22	0.18	0.31	0.24	0.3	0.26	1.44	0.8	0.52	0.83	0.87	0.54	hypothetical protein SORBIDRAFT_07g027790 [Sorghum bicolor]>gi|241942254|gb|EES15399.1| hypothetical protein SORBIDRAFT_07g027790 [Sorghum bicolor]	EIN3
Cluster-13984.12758	0.88	0.39	0.18	1.75	2.02	1.96	0.26	0.23	0.46	6.04	6.69	5.99	hypothetical protein SORBIDRAFT_02g012630 [Sorghum bicolor]>gi|241923246|gb|EER96390.1| hypothetical protein SORBIDRAFT_02g012630 [Sorghum bicolor]	ERF1
Cluster-13984.12759	2.5	3.87	4.01	11.56	11.69	11.67	2.45	3.83	1.97	52.39	56.73	42.28	hypothetical protein SORBIDRAFT_02g012630 [Sorghum bicolor]>gi|241923246|gb|EER96390.1| hypothetical protein SORBIDRAFT_02g012630 [Sorghum bicolor]	ERF1
Cluster-13984.12757	0	0	0	0.27	0.39	0.92	0.13	0	0.14	1.06	1.57	1.81	PREDICTED: ethylene-responsive transcription factor ERF094-like [Zea mays]>gi|670408250|ref|XP_008645492.1| PREDICTED: ethylene-responsive transcription factor ERF094-like [Zea mays]>gi|413920672|gb|AFW60604.1| putative AP2/EREBP transcription factor superfamily protein [Zea mays]>gi|413936384|gb|AFW70935.1| putative AP2/EREBP transcription factor superfamily protein [Zea mays]>gi|645167019|gb|AI…	ERF1
Cluster-13984.12756	3.66	3.17	5.32	2.69	6.7	7.53	1.18	2.04	4.25	46.14	33.56	43.1	hypothetical protein SORBIDRAFT_02g012630 [Sorghum bicolor]>gi|241923246|gb|EER96390.1| hypothetical protein SORBIDRAFT_02g012630 [Sorghum bicolor]	ERF1
Cluster-13984.67465	0.67	1.84	1.97	2.72	3.71	2.48	0.94	0.22	0.25	3.18	2.68	2	hypothetical protein SORBIDRAFT_08g001330 [Sorghum bicolor]>gi|241943390|gb|EES16535.1| hypothetical protein SORBIDRAFT_08g001330 [Sorghum bicolor]	GH3
Cluster-13984.37837	0.02	0.02	0.02	0.77	1.17	0.67	0.66	0.93	0.27	3.62	2.28	3.31	PREDICTED: probable indole-3-acetic acid-amido synthetase GH3.8 [Setaria italica]	GH3
Cluster-13984.68193	10.43	11.53	10.26	3.69	3.97	4	2.12	2.04	2.3	5.01	4.23	4.75	hypothetical protein SORBIDRAFT_09g024710 [Sorghum bicolor]>gi|241946624|gb|EES19769.1| hypothetical protein SORBIDRAFT_09g024710 [Sorghum bicolor]	GH3
Cluster-13984.93896	42.23	42.6	42.88	6.88	7.94	7.01	23.46	22.79	25.44	9.02	6.84	8.81	hypothetical protein SORBIDRAFT_02g038170 [Sorghum bicolor]>gi|241926495|gb|EER99639.1| hypothetical protein SORBIDRAFT_02g038170 [Sorghum bicolor]	GH3
Cluster-13984.106753	41.11	56.67	39.47	7.99	10.32	7.18	18.33	23.24	17.92	10.3	2.69	5.9	hypothetical protein SORBIDRAFT_02g038170 [Sorghum bicolor]>gi|241926495|gb|EER99639.1| hypothetical protein SORBIDRAFT_02g038170 [Sorghum bicolor]	GH3
Cluster-13984.93897	33.91	35.53	31.22	5.85	5.65	5.33	17.7	17.04	18.51	5.31	6.19	5.36	hypothetical protein SORBIDRAFT_02g038170 [Sorghum bicolor]>gi|241926495|gb|EER99639.1| hypothetical protein SORBIDRAFT_02g038170 [Sorghum bicolor]	GH3
Cluster-13984.93898	14	2.12	10.31	0.6	1	1	9.9	4.43	8.46	0	3.51	1.64	hypothetical protein SORBIDRAFT_02g038170 [Sorghum bicolor]>gi|241926495|gb|EER99639.1| hypothetical protein SORBIDRAFT_02g038170 [Sorghum bicolor]	GH3
Cluster-13984.113145	0.71	1.29	1.15	2.23	1.88	2.1	3.21	3.12	2.87	0.31	0.67	0.76	PREDICTED: probable indole-3-acetic acid-amido synthetase GH3.8 [Setaria italica]	GH3
Cluster-13984.113146	6.06	6.54	8.48	8.2	7.83	7.82	16.8	14.04	17.03	1.2	0.69	0.94	PREDICTED: probable indole-3-acetic acid-amido synthetase GH3.8 [Setaria italica]	GH3
Cluster-13984.88895	48.97	127.42	109.53	69.02	84.61	92.73	277.09	200.63	216.44	146.35	103.34	140.55	TPA: putative GID1-like gibberellin receptor [Saccharum officinarum]	GID1
Cluster-13984.115822	0.12	0.28	0	0.24	0.5	0.76	0	0	0	0.26	0.42	0	hypothetical protein SORBIDRAFT_04g037260 [Sorghum bicolor]>gi|241934613|gb|EES07758.1| hypothetical protein SORBIDRAFT_04g037260 [Sorghum bicolor]	IAA
Cluster-13984.94338	0.72	1.63	1.08	7.46	5.46	7.84	0.95	0.52	0	2.56	3.08	2.42	predicted protein [Hordeum vulgare subsp. vulgare]>gi|326516900|dbj|BAJ96442.1| predicted protein [Hordeum vulgare subsp. vulgare]	IAA
Cluster-13984.115823	0.4	0.5	0.64	1.25	0.94	1.13	0.22	0.14	0.19	0.63	0.64	0.8	hypothetical protein SORBIDRAFT_04g037260 [Sorghum bicolor]>gi|241934613|gb|EES07758.1| hypothetical protein SORBIDRAFT_04g037260 [Sorghum bicolor]	IAA
Cluster-13984.114322	0.62	0.35	0	0.81	0.43	0.73	0	0.07	0	0	0	0.28	hypothetical protein SORBIDRAFT_04g037260 [Sorghum bicolor]>gi|241934613|gb|EES07758.1| hypothetical protein SORBIDRAFT_04g037260 [Sorghum bicolor]	IAA
Cluster-13984.121146	10.23	8.2	7.85	12.94	9.73	12.56	1.48	2.76	0.64	4.31	3.81	2.67	uncharacterized protein LOC100192924 [Zea mays]>gi|194691914|gb|ACF80041.1| unknown [Zea mays]>gi|414877936|tpg|DAA55067.1| TPA: IAA31-auxin-responsive Aux/IAA family member [Zea mays]>gi|645166878|gb|AIB05114.1| AUX/IAA transcription factor, partial [Zea mays]	IAA
Cluster-13984.141034	4.2	4.96	4.25	13.43	9.81	8.81	1.61	1.88	1.84	1.25	4.47	1.85	hypothetical protein SORBIDRAFT_01g005110 [Sorghum bicolor]>gi|241917590|gb|EER90734.1| hypothetical protein SORBIDRAFT_01g005110 [Sorghum bicolor]	IAA
Cluster-13984.55118	8.67	7.84	8.71	2.29	2.66	2.29	7.24	9.42	8.21	9.01	7.17	8.78	hypothetical protein SORBIDRAFT_09g005830 [Sorghum bicolor]>gi|241944687|gb|EES17832.1| hypothetical protein SORBIDRAFT_09g005830 [Sorghum bicolor]	IAA
Cluster-13984.129268	0.62	0.53	0.3	0.17	0.05	0.14	0.22	0.27	0.39	0.25	0.39	0.07	PREDICTED: auxin-responsive protein IAA1-like [Setaria italica]	IAA
Cluster-13984.75680	11.29	15.49	14.91	8.68	16.78	13.77	8.82	7.17	7.51	1.59	2.38	2.86	hypothetical protein SORBIDRAFT_02g004670 [Sorghum bicolor]>gi|241924932|gb|EER98076.1| hypothetical protein SORBIDRAFT_02g004670 [Sorghum bicolor]	IAA
Cluster-13984.76180	3.15	2.47	4.54	2.02	1.81	1.83	8.09	7.08	5.18	1.7	1.71	1.47	hypothetical protein SORBIDRAFT_09g028210 [Sorghum bicolor]>gi|241946791|gb|EES19936.1| hypothetical protein SORBIDRAFT_09g028210 [Sorghum bicolor]	IAA
Cluster-13984.104398	33.56	49.91	43.08	25.06	30.25	25.76	41.94	51.28	43.22	9.2	9.39	12.18	PREDICTED: auxin-responsive protein IAA24-like [Setaria italica]	IAA
Cluster-13984.92585	109.82	106.23	103.01	60.01	54.89	55.02	129.62	133.28	127.99	23.1	26.2	25.35	hypothetical protein SORBIDRAFT_02g004670 [Sorghum bicolor]>gi|241924932|gb|EER98076.1| hypothetical protein SORBIDRAFT_02g004670 [Sorghum bicolor]	IAA
Cluster-13984.75682	0	0	1.34	0	0	0	2.3	0	1.66	0	0.74	0	PREDICTED: auxin-responsive protein IAA24-like [Setaria italica]	IAA
Cluster-13984.165573	0	0	0.04	0.46	0.22	0.2	0.34	0.16	0.3	0	0	0.14	PREDICTED: auxin-responsive protein IAA6-like [Setaria italica]	IAA
Cluster-13984.28317	0.95	0.91	0.74	0.84	0.55	1.05	2.71	3.4	3.43	0.29	0.42	0.43	IAA19 - auxin-responsive Aux/IAA family member [Zea mays]>gi|195645754|gb|ACG42345.1| IAA19 - auxin-responsive Aux/IAA family member [Zea mays]	IAA
Cluster-13984.72502	0	0.14	0	0	0.12	0	0.22	0.52	0.42	0	0	0	hypothetical protein SORBIDRAFT_09g028210 [Sorghum bicolor]>gi|241946791|gb|EES19936.1| hypothetical protein SORBIDRAFT_09g028210 [Sorghum bicolor]	IAA
Cluster-13984.144073	0	0	0	0	0	0.29	0.5	1.31	1.39	0	0	0	hypothetical protein SORBIDRAFT_10g004590 [Sorghum bicolor]>gi|241916122|gb|EER89266.1| hypothetical protein SORBIDRAFT_10g004590 [Sorghum bicolor]	IAA
Cluster-13984.67321	0.42	0.44	0.32	1.92	1.2	2.1	0.25	0.5	0.71	1.61	1.83	1.76	hypothetical protein SORBIDRAFT_03g001490 [Sorghum bicolor]>gi|241926901|gb|EES00046.1| hypothetical protein SORBIDRAFT_03g001490 [Sorghum bicolor]	JAR1
Cluster-13984.70098	10.3	8.22	10.39	51.81	42.2	45.16	66.92	54.77	64.07	38.7	32.43	27.8	hypothetical protein SORBIDRAFT_03g001500 [Sorghum bicolor]>gi|241929088|gb|EES02233.1| hypothetical protein SORBIDRAFT_03g001500 [Sorghum bicolor]	JAR1
Cluster-13984.90795	4.24	4.28	4.59	21.98	18.2	20.51	20.67	19.67	23.57	10.51	12.29	8.32	hypothetical protein SORBIDRAFT_03g001500 [Sorghum bicolor]>gi|241929088|gb|EES02233.1| hypothetical protein SORBIDRAFT_03g001500 [Sorghum bicolor]	JAR1
Cluster-13984.90794	1.15	0.65	0	0	0	0	1.61	0	0	0.09	0	0	hypothetical protein SORBIDRAFT_03g001500 [Sorghum bicolor]>gi|241929088|gb|EES02233.1| hypothetical protein SORBIDRAFT_03g001500 [Sorghum bicolor]	JAR1
Cluster-13984.97013	0.19	0.17	0.13	0.24	0.41	0.43	0.19	0.01	0.16	0.72	1.17	0.64	PREDICTED: uncharacterized protein LOC100383168 isoform X4 [Zea mays]	K14486, ARF
Cluster-13984.75615	2.04	1.76	2.09	0.28	0.18	0.19	0.07	0.14	0.12	0.18	0.17	0.21	hypothetical protein SORBIDRAFT_06g031900 [Sorghum bicolor]>gi|241939893|gb|EES13038.1| hypothetical protein SORBIDRAFT_06g031900 [Sorghum bicolor]	K14486, ARF
Cluster-13984.81006	1.17	0.66	0.94	0.05	0.23	0.31	0.39	0	0.44	0.21	0.26	0.17	hypothetical protein SORBIDRAFT_09g028450 [Sorghum bicolor]>gi|241945531|gb|EES18676.1| hypothetical protein SORBIDRAFT_09g028450 [Sorghum bicolor]	K14486, ARF
Cluster-13984.117965	0.52	0.34	1.24	0.08	0	0.13	0.3	0.19	0.15	0.07	0.16	0.15	unknown [Zea mays]	K14486, ARF
Cluster-13984.90902	0.16	0.15	0.19	0.34	0.25	0.38	0.36	0.4	0.21	0.04	0.04	0.09	hypothetical protein SORBIDRAFT_04g022830 [Sorghum bicolor]>gi|241933823|gb|EES06968.1| hypothetical protein SORBIDRAFT_04g022830 [Sorghum bicolor]	K14486, ARF
Cluster-13984.37668	0.42	0.53	0.63	0.19	0.04	0.09	0.28	0.19	0.41	0	0.05	0.04	PREDICTED: auxin response factor 14-like [Setaria italica]	K14486, ARF
Cluster-13984.35271	1.47	0.83	1.24	0.12	0.29	0.4	0.5	0.15	0.18	0	0.25	0.14	hypothetical protein SORBIDRAFT_07g025340 [Sorghum bicolor]>gi|241940996|gb|EES14141.1| hypothetical protein SORBIDRAFT_07g025340 [Sorghum bicolor]	MYC2
Cluster-13984.101666	7.81	7.07	7.37	1.31	0.74	1.05	0.71	0.52	0.53	2.21	2.67	1.47	PREDICTED: regulatory protein NPR6-like [Zea mays]>gi|413915894|gb|AFW55826.1| hypothetical protein ZEAMMB73_056831 [Zea mays]>gi|645165935|gb|AIB04714.1| TRAF transcription factor, partial [Zea mays]	NPR1
Cluster-13984.114074	8.34	8.4	6.42	1.41	1.03	1.76	0.34	0.8	0.84	1.28	1.62	1.41	hypothetical protein SORBIDRAFT_05g002500 [Sorghum bicolor]>gi|241936089|gb|EES09234.1| hypothetical protein SORBIDRAFT_05g002500 [Sorghum bicolor]	NPR1
Cluster-13984.114926	7.57	9.03	10.21	2.11	2.17	1.86	1.01	0.76	1.34	1.95	2.57	2.24	hypothetical protein SORBIDRAFT_05g002500 [Sorghum bicolor]>gi|241936089|gb|EES09234.1| hypothetical protein SORBIDRAFT_05g002500 [Sorghum bicolor]	NPR1
Cluster-13984.126934	2.5	2.42	2.09	0.57	0.72	0.47	1.01	1.08	0.88	1.45	1.71	1.21	hypothetical protein SORBIDRAFT_03g035720 [Sorghum bicolor]>gi|241928379|gb|EES01524.1| hypothetical protein SORBIDRAFT_03g035720 [Sorghum bicolor]	NPR1
Cluster-13984.73333	0.79	1.51	1.62	0.13	0.45	0.22	0	0.1	0.27	0.14	0.28	0	PREDICTED: regulatory protein NPR6-like [Zea mays]>gi|413915894|gb|AFW55826.1| hypothetical protein ZEAMMB73_056831 [Zea mays]>gi|645165935|gb|AIB04714.1| TRAF transcription factor, partial [Zea mays]	NPR1
Cluster-13984.127167	1.64	2.04	1.76	0.31	0.53	0.34	0.35	0.15	0.38	0.35	0.13	0.1	hypothetical protein SORBIDRAFT_05g002500 [Sorghum bicolor]>gi|241936089|gb|EES09234.1| hypothetical protein SORBIDRAFT_05g002500 [Sorghum bicolor]	NPR1
Cluster-13984.97417	5.06	6.1	1.26	0	0	0	0.01	3.4	4.69	0	0	3.16	unnamed protein product [Triticum aestivum]	NPR1
Cluster-13984.69752	1.59	0.78	0.43	0.3	0.56	0.24	4.02	1	1.82	0.58	0.55	1.26	PREDICTED: regulatory protein NPR3-like [Setaria italica]	NPR1
Cluster-13984.58457	1.15	0.85	1.36	0.92	0.95	0.64	4.87	3.54	5.32	3.07	2.03	1.58	hypothetical protein SORBIDRAFT_02g002760 [Sorghum bicolor]>gi|241922715|gb|EER95859.1| hypothetical protein SORBIDRAFT_02g002760 [Sorghum bicolor]	PIF4
Cluster-13984.152388	0	0.01	0	0.01	0	0.04	0.09	0.08	0.2	0.02	0.09	0.04	hypothetical protein SORBIDRAFT_02g002760 [Sorghum bicolor]>gi|241922715|gb|EER95859.1| hypothetical protein SORBIDRAFT_02g002760 [Sorghum bicolor]	PIF4
Cluster-13984.132296	0.01	0.29	0.21	0.11	0.4	0.47	2.7	3.99	2.46	0.73	1.36	1.36	hypothetical protein SORBIDRAFT_02g002760 [Sorghum bicolor]>gi|241922715|gb|EER95859.1| hypothetical protein SORBIDRAFT_02g002760 [Sorghum bicolor]	PIF4
Cluster-13984.49546	0.01	0.1	0.29	0.12	0.21	0.41	2	1.76	2.42	0.5	1	0.65	hypothetical protein SORBIDRAFT_02g002760 [Sorghum bicolor]>gi|241922715|gb|EER95859.1| hypothetical protein SORBIDRAFT_02g002760 [Sorghum bicolor]	PIF4
Cluster-13984.58460	0	0.14	0.1	0.08	0	0.58	2.31	0.86	1.94	0.55	0.34	0.46	hypothetical protein SORBIDRAFT_02g002760 [Sorghum bicolor]>gi|241922715|gb|EER95859.1| hypothetical protein SORBIDRAFT_02g002760 [Sorghum bicolor]	PIF4
Cluster-13984.25593	0	0	0.06	0.01	0	0.09	0.92	0.3	0.77	0.11	0.14	0.23	hypothetical protein SORBIDRAFT_02g002760 [Sorghum bicolor]>gi|241922715|gb|EER95859.1| hypothetical protein SORBIDRAFT_02g002760 [Sorghum bicolor]	PIF4
Cluster-13984.13793	0.1	0.01	0	0.09	0.03	0	1.03	1.12	1.08	0.18	0.15	0.07	hypothetical protein SORBIDRAFT_02g002760 [Sorghum bicolor]>gi|241922715|gb|EER95859.1| hypothetical protein SORBIDRAFT_02g002760 [Sorghum bicolor]	PIF4
Cluster-13984.58459	0	0	0	0.03	0	0	0.19	0.34	0.26	0	0	0.09	hypothetical protein SORBIDRAFT_02g002760 [Sorghum bicolor]>gi|241922715|gb|EER95859.1| hypothetical protein SORBIDRAFT_02g002760 [Sorghum bicolor]	PIF4
Cluster-13984.129205	0.22	0.15	0	0.51	0.36	0	2.35	3.29	2.53	0.3	0.18	0.04	hypothetical protein SORBIDRAFT_02g002760 [Sorghum bicolor]>gi|241922715|gb|EER95859.1| hypothetical protein SORBIDRAFT_02g002760 [Sorghum bicolor]	PIF4
Cluster-13984.58461	0	0	0	0.01	0	0	0.49	0.52	0.23	0	0.05	0	hypothetical protein SORBIDRAFT_02g002760 [Sorghum bicolor]>gi|241922715|gb|EER95859.1| hypothetical protein SORBIDRAFT_02g002760 [Sorghum bicolor]	PIF4
Cluster-13984.131173	0	0	0	0	0	0	0.11	0.25	0.36	0	0	0	hypothetical protein SORBIDRAFT_02g002760 [Sorghum bicolor]>gi|241922715|gb|EER95859.1| hypothetical protein SORBIDRAFT_02g002760 [Sorghum bicolor]	PIF4
Cluster-13984.117249	0	0	0	0	0	0	0.25	0.33	0.41	0	0	0	hypothetical protein SORBIDRAFT_02g002760 [Sorghum bicolor]>gi|241922715|gb|EER95859.1| hypothetical protein SORBIDRAFT_02g002760 [Sorghum bicolor]	PIF4
Cluster-13984.49545	0	0	0.07	0.2	0	0	1.35	0.67	0.26	0	0.01	0	hypothetical protein SORBIDRAFT_02g002760 [Sorghum bicolor]>gi|241922715|gb|EER95859.1| hypothetical protein SORBIDRAFT_02g002760 [Sorghum bicolor]	PIF4
Cluster-13984.91837	0.57	0	0	0	1.05	0.78	0	0	0	0	0	0	hypothetical protein SORBIDRAFT_03g032740 [Sorghum bicolor]>gi|241928219|gb|EES01364.1| hypothetical protein SORBIDRAFT_03g032740 [Sorghum bicolor]	PP2C
Cluster-13984.37311	1.46	1.76	1.26	2.85	7.5	1.38	0	0	0	2.95	0.72	2.25	hypothetical protein SORBIDRAFT_03g026070 [Sorghum bicolor]>gi|241927819|gb|EES00964.1| hypothetical protein SORBIDRAFT_03g026070 [Sorghum bicolor]	PP2C
Cluster-13984.133579	0.21	0	0.1	3.02	1.39	1.65	0	0	0	0.23	0.26	0.47	PREDICTED: probable protein phosphatase 2C 49 [Setaria italica]	PP2C
Cluster-13984.17044	0.24	0.24	0.17	2.64	2.07	2.57	0	0.04	0	0.44	0.35	0.56	PREDICTED: probable protein phosphatase 2C 37 [Zea mays]>gi|414587997|tpg|DAA38568.1| TPA: putative protein phosphatase 2C family protein [Zea mays]>gi|666937432|gb|AIG52102.1| 2C-type protein phosphatase protein [Zea mays]	PP2C
Cluster-13984.72309	1.2	4.11	4.66	3.91	2.77	5.74	0.22	0.18	0.23	2.21	4.96	2.24	unknown [Zea mays]>gi|645168498|gb|AIB05797.1| orphans transcription factor, partial [Zea mays]	PP2C
Cluster-13984.127046	0	0.18	0.55	0.59	0.99	0.91	0	0	0	0	0	0.19	hypothetical protein SORBIDRAFT_09g029080 [Sorghum bicolor]>gi|241946829|gb|EES19974.1| hypothetical protein SORBIDRAFT_09g029080 [Sorghum bicolor]	PP2C
Cluster-13984.28151	0.04	0	0	0.29	0.15	0.3	0	0	0	0.01	0	0.12	PREDICTED: probable protein phosphatase 2C 49 [Setaria italica]	PP2C
Cluster-13984.136242	1.44	2.14	1.41	13.62	12.25	12.47	0.51	0.26	0	2.59	1.32	2.53	PREDICTED: probable protein phosphatase 2C 49 [Setaria italica]	PP2C
Cluster-13984.17045	0.36	0.4	0.4	4.79	4.13	4.65	0.07	0.03	0.27	0.68	1.04	0.83	PREDICTED: probable protein phosphatase 2C 37 [Zea mays]>gi|413917954|gb|AFW57886.1| putative protein phosphatase 2C family protein [Zea mays]>gi|645168433|gb|AIB05775.1| orphans transcription factor, partial [Zea mays]>gi|666937424|gb|AIG52098.1| 2C-type protein phosphatase protein [Zea mays]	PP2C
Cluster-13984.127048	4.7	3.71	4.14	16.61	17.64	16.04	0.16	0.31	0.57	2.25	1.53	2.01	hypothetical protein SORBIDRAFT_09g029080 [Sorghum bicolor]>gi|241946829|gb|EES19974.1| hypothetical protein SORBIDRAFT_09g029080 [Sorghum bicolor]	PP2C
Cluster-13984.67402	0.71	0.36	0.12	0.72	0.55	0.54	0	0.09	0	0.15	0.16	0.15	TPA: putative protein phosphatase 2C family protein [Zea mays]>gi|645169021|gb|AIB06017.1| orphans transcription factor, partial [Zea mays]	PP2C
Cluster-13984.96210	1.61	1.54	0.99	3.47	3.09	3.46	0.41	0.54	1.05	3.71	4.17	2.33	hypothetical protein SORBIDRAFT_01g039890 [Sorghum bicolor]>gi|241919349|gb|EER92493.1| hypothetical protein SORBIDRAFT_01g039890 [Sorghum bicolor]	PP2C
Cluster-13984.91679	1.07	0.94	0.82	5.76	5.6	6.21	1.48	1.41	2.28	6.5	4.36	5.62	hypothetical protein SORBIDRAFT_03g039630 [Sorghum bicolor]>gi|241928599|gb|EES01744.1| hypothetical protein SORBIDRAFT_03g039630 [Sorghum bicolor]	PP2C
Cluster-13984.127047	0.32	0.41	0	1.86	1.15	1.13	0.03	0.21	0.03	0.32	0.33	0.23	hypothetical protein SORBIDRAFT_09g029080 [Sorghum bicolor]>gi|241946829|gb|EES19974.1| hypothetical protein SORBIDRAFT_09g029080 [Sorghum bicolor]	PP2C
Cluster-13984.72124	9.72	7.28	7.74	58.8	58.29	55.12	1.98	1.49	2.51	5.91	7.05	4.9	PREDICTED: probable protein phosphatase 2C 49 [Setaria italica]	PP2C
Cluster-13984.67405	11.48	10.99	10.42	47.23	41.53	46.37	7.51	7.26	7.49	18.29	17.36	16.76	TPA: putative protein phosphatase 2C family protein [Zea mays]>gi|645169021|gb|AIB06017.1| orphans transcription factor, partial [Zea mays]	PP2C
Cluster-13984.9519	1.32	0.75	0.48	1.7	1.31	2.17	0	0.18	0.11	0.18	0.28	0.21	PREDICTED: probable protein phosphatase 2C 8 [Zea mays]>gi|414881162|tpg|DAA58293.1| TPA: putative protein phosphatase 2C family protein [Zea mays]>gi|666937434|gb|AIG52103.1| 2C-type protein phosphatase protein [Zea mays]	PP2C
Cluster-13984.14971	0.49	1.14	0.71	1.81	2.05	2.16	0.13	0	0	0.12	0.06	0.09	orphans transcription factor, partial [Zea mays]	PP2C
Cluster-13984.60757	0.71	0.53	0.59	3.94	4.33	3.58	1.8	1.88	1.31	2.64	3.2	2.73	PREDICTED: uncharacterized protein LOC100381549 isoform X1 [Zea mays]>gi|413946259|gb|AFW78908.1| putative protein phosphatase 2C family protein [Zea mays]>gi|666937444|gb|AIG52108.1| 2C-type protein phosphatase protein [Zea mays]	PP2C
Cluster-13984.34891	0	0.29	0.2	0.67	1.61	2.03	0.3	0.89	0.66	1.43	0	0.31	protein phosphatase 2C ABI2 [Zea mays]>gi|195638224|gb|ACG38580.1| protein phosphatase 2C ABI2 [Zea mays]	PP2C
Cluster-13984.3679	0	0	0	0	0	0	0	0	0	87.21	100.31	109.07	PREDICTED: pathogenesis-related protein 1-like [Musa acuminata subsp. malaccensis]	PR1
Cluster-13137.0	0	0	0	0	0	0	0.19	0	0	10.48	12.86	14.09	PREDICTED: pathogenesis-related protein PRB1-3-like [Zea mays]>gi|414883464|tpg|DAA59478.1| TPA: hypothetical protein ZEAMMB73_506198 [Zea mays]	PR1
Cluster-13984.2102	0	0	0	0	0	0	0	0	0	0.59	0.46	0.49	hypothetical protein VOLCADRAFT_75954 [Volvox carteri f. nagariensis]>gi|300261144|gb|EFJ45359.1| hypothetical protein VOLCADRAFT_75954 [Volvox carteri f. nagariensis]	PR1
Cluster-13137.1	0	0	0	0	0	0	0	1.03	0	36.63	41.81	38.87	PREDICTED: pathogenesis-related protein PRB1-3-like [Zea mays]>gi|414883464|tpg|DAA59478.1| TPA: hypothetical protein ZEAMMB73_506198 [Zea mays]	PR1
Cluster-13984.164818	0	0	0	0.51	0.24	0.29	0.47	0.63	0.49	3.76	3.74	5.81	pathogenesis-related protein 1, partial [Zea diploperennis]	PR1
Cluster-13984.164819	0	0	0	1.16	1	0.52	6.32	6.68	4.43	13.77	17.32	21.09	pathogenesis-related protein 1, partial [Zea diploperennis]	PR1
Cluster-13984.10595	4.95	5.15	3.85	23.16	24.4	20.23	41.63	52.15	49.55	122.19	139.29	144.52	pathogenesis-related protein class I, partial [Zea mays subsp. parviglumis]>gi|214015702|gb|ACJ62466.1| pathogenesis-related protein class I, partial [Zea mays subsp. parviglumis]>gi|214015704|gb|ACJ62467.1| pathogenesis-related protein class I, partial [Zea mays subsp. parviglumis]>gi|214015706|gb|ACJ62468.1| pathogenesis-related protein class I, partial [Zea mays subsp. parviglumis]>gi|21401571…	PR1
Cluster-13984.168910	0	0	0	1.37	1.65	1.77	3.1	3.39	2.48	8.81	5.11	10.52	PREDICTED: pathogenesis-related protein PRB1-3-like [Zea mays]>gi|414883464|tpg|DAA59478.1| TPA: hypothetical protein ZEAMMB73_506198 [Zea mays]	PR1
Cluster-13984.168909	0	0	0	9.04	7.56	5.93	3.89	12.48	5.53	19.68	18.29	12.38	PREDICTED: pathogenesis-related protein PRB1-3-like [Zea mays]>gi|414883464|tpg|DAA59478.1| TPA: hypothetical protein ZEAMMB73_506198 [Zea mays]	PR1
Cluster-13984.133459	0.29	0.22	0.33	0.17	0.24	0.16	0.57	0.62	0.86	0.46	0.61	0.44	Cysteine-rich receptor-like protein kinase 29 [Aegilops tauschii]	PR1
Cluster-9804.0	0	0	0	0.58	0.9	0.98	1.57	1.03	0.81	0.63	0.38	0.4	hypothetical protein SORBIDRAFT_02g008970 [Sorghum bicolor]>gi|241923073|gb|EER96217.1| hypothetical protein SORBIDRAFT_02g008970 [Sorghum bicolor]	PR1
Cluster-13984.90187	0.16	0.04	0	0.01	0.19	0	0	0	0	0.09	0.15	0.31	hypothetical protein [Zea mays]>gi|195604756|gb|ACG24208.1| hypothetical protein [Zea mays]>gi|413936507|gb|AFW71058.1| hypothetical protein ZEAMMB73_827294 [Zea mays]	PYL
Cluster-13984.77213	0.98	0.49	0.74	2.17	0.85	1.52	5.07	3.33	6.83	1.74	2.31	1.9	CAPIP1 [Zea mays]>gi|194701978|gb|ACF85073.1| unknown [Zea mays]>gi|195636005|gb|ACG37471.1| CAPIP1 [Zea mays]>gi|413944760|gb|AFW77409.1| CAPIP1 [Zea mays]	PYL
Cluster-13984.85713	0.99	0.63	1.24	2.17	1.85	1.99	5.16	5.42	6.57	1.65	2.08	0.77	uncharacterized protein LOC100273694 [Zea mays]>gi|194705140|gb|ACF86654.1| unknown [Zea mays]>gi|413949460|gb|AFW82109.1| hypothetical protein ZEAMMB73_305823 [Zea mays]	PYL
Cluster-13984.90634	1.47	1.96	1.81	1.91	2.28	1.28	7.21	8.58	7.32	1.42	2.38	1.59	uncharacterized protein LOC100273694 [Zea mays]>gi|194705140|gb|ACF86654.1| unknown [Zea mays]>gi|413949460|gb|AFW82109.1| hypothetical protein ZEAMMB73_305823 [Zea mays]	PYL
Cluster-13984.85714	2.43	2.7	2.53	1.85	2.33	3.05	5.68	5.97	4.5	1.22	1.4	1	uncharacterized protein LOC100273694 [Zea mays]>gi|194705140|gb|ACF86654.1| unknown [Zea mays]>gi|413949460|gb|AFW82109.1| hypothetical protein ZEAMMB73_305823 [Zea mays]	PYL
Cluster-13984.6113	1.09	0	0.42	0.27	0.45	0.87	6.88	1.6	8.47	0.43	1.25	0.41	PREDICTED: abscisic acid receptor PYL4-like [Setaria italica]	PYL
Cluster-13984.6112	0.49	0.78	0.58	0.44	0.35	0.25	12.61	10	12.59	1.65	1.08	1.39	abscisic acid receptor PYL3 [Zea mays]	PYL
Cluster-13984.90631	1.2	1.27	0.39	1.31	1.62	1.42	7.11	6.17	6.59	0.65	0.19	1.36	uncharacterized protein LOC100273694 [Zea mays]>gi|194705140|gb|ACF86654.1| unknown [Zea mays]>gi|413949460|gb|AFW82109.1| hypothetical protein ZEAMMB73_305823 [Zea mays]	PYL
Cluster-13984.3602	0.09	0.09	0	0.94	0.42	1.17	0.12	0	0.09	3.71	2.4	3.29	PREDICTED: auxin-induced protein 6B-like [Zea mays]>gi|413934796|gb|AFW69347.1| hypothetical protein ZEAMMB73_660845 [Zea mays]	SAUR
Cluster-13984.169809	0	0	0.08	0.63	0.49	0.19	0	0.2	0	1.97	2.49	4.12	PREDICTED: auxin-induced protein 6B-like [Zea mays]>gi|413934796|gb|AFW69347.1| hypothetical protein ZEAMMB73_660845 [Zea mays]	SAUR
Cluster-20582.0	1.18	0.73	1.61	5.22	5.08	5.86	0.24	0.21	0.43	3.23	4	3.84	PREDICTED: auxin-induced protein 15A-like [Setaria italica]	SAUR
Cluster-24135.0	0.24	0	0	0.68	0.58	0.68	0	0	0	0.07	0.16	0.24	hypothetical protein SORBIDRAFT_03g044370 [Sorghum bicolor]>gi|241930982|gb|EES04127.1| hypothetical protein SORBIDRAFT_03g044370 [Sorghum bicolor]	SAUR
Cluster-13984.156846	0.16	0.29	0.19	1.22	0.56	1.36	0.09	0.19	0.19	2.08	0.6	1.49	PREDICTED: small auxin up RNA1 isoform X3 [Zea mays]>gi|670414167|ref|XP_008648309.1| PREDICTED: small auxin up RNA1 isoform X3 [Zea mays]>gi|670414169|ref|XP_008648310.1| PREDICTED: small auxin up RNA1 isoform X3 [Zea mays]>gi|670414175|ref|XP_008648313.1| PREDICTED: small auxin up RNA1 isoform X3 [Zea mays]	SAUR
Cluster-13984.17667	0.91	0.91	1.01	6.18	6.17	7.3	0.37	0.57	0.64	3.28	3.18	3.77	PREDICTED: auxin-induced protein X15-like [Setaria italica]	SAUR
Cluster-24798.0	0.9	1.08	0.84	2.45	2.02	2.66	0.16	0.21	0	0.98	0.7	0.53	hypothetical protein SORBIDRAFT_04g003320 [Sorghum bicolor]>gi|241931358|gb|EES04503.1| hypothetical protein SORBIDRAFT_04g003320 [Sorghum bicolor]	SAUR
Cluster-13984.113528	2.94	3.47	3.23	13.93	11.81	12.88	2.68	3.01	2.87	16.43	16.08	12.01	hypothetical protein SORBIDRAFT_10g030050 [Sorghum bicolor]>gi|241917244|gb|EER90388.1| hypothetical protein SORBIDRAFT_10g030050 [Sorghum bicolor]	SAUR
Cluster-13984.95206	23.71	28.65	24.26	51.49	47.85	48.81	1.63	1.3	1.99	8.78	8.05	8.38	PREDICTED: auxin-induced protein 15A-like [Setaria italica]	SAUR
Cluster-13984.157165	0	0	0	4.07	4.74	4.22	3.62	4.17	4.04	10.27	11.06	12.59	PREDICTED: auxin-responsive protein SAUR41-like [Setaria italica]	SAUR
Cluster-13984.37307	1.05	0.56	0.68	3.8	3.71	2.32	1.79	1.83	1.42	4.33	3.95	5.06	PREDICTED: uncharacterized protein LOC103647576 [Zea mays]	SAUR
Cluster-13984.136550	0.86	1.21	0.88	4.65	5.44	4.1	1.89	2.22	1.98	4.61	4.32	4.16	PREDICTED: auxin-responsive protein SAUR71-like [Setaria italica]	SAUR
Cluster-13984.85609	0.37	0.79	0	0	0	0	0.34	0	0.58	0.45	0.22	0.55	hypothetical protein SORBIDRAFT_04g033550 [Sorghum bicolor]>gi|241934397|gb|EES07542.1| hypothetical protein SORBIDRAFT_04g033550 [Sorghum bicolor]	SAUR
Cluster-13984.72202	51.66	27.73	41.74	11.71	9.02	9.69	8.49	4.41	7.81	2.29	1.82	1.64	PREDICTED: uncharacterized protein LOC103626666 [Zea mays]>gi|413935700|gb|AFW70251.1| hypothetical protein ZEAMMB73_863860 [Zea mays]	SAUR
Cluster-13984.88856	176.84	164.11	160.76	64.35	60.21	57.46	235.16	203.55	254.34	45.31	46.72	39.97	hypothetical protein SORBIDRAFT_04g033550 [Sorghum bicolor]>gi|241934397|gb|EES07542.1| hypothetical protein SORBIDRAFT_04g033550 [Sorghum bicolor]	SAUR
Cluster-13984.32369	11.73	12.06	12.44	1.86	1.84	1.21	0.63	0.17	0.11	0	0	0.04	hypothetical protein SORBIDRAFT_04g026330 [Sorghum bicolor]>gi|241932301|gb|EES05446.1| hypothetical protein SORBIDRAFT_04g026330 [Sorghum bicolor]	SAUR
Cluster-13984.13731	0	0	0	0	0	0	0.62	1.21	0.53	0	0	0	PREDICTED: uncharacterized protein LOC100835827 [Brachypodium distachyon]	SAUR
Cluster-13984.4661	0.23	0.23	0.74	0	0	0	7.31	5.81	6.1	0	0	0	hypothetical protein SORBIDRAFT_06g031780 [Sorghum bicolor]>gi|241939885|gb|EES13030.1| hypothetical protein SORBIDRAFT_06g031780 [Sorghum bicolor]	SAUR
Cluster-5475.0	0	0	0	0	0	0	0	0	0	0.42	0.97	0.74	hypothetical protein PHYSODRAFT_484521 [Phytophthora sojae]>gi|348684742|gb|EGZ24557.1| hypothetical protein PHYSODRAFT_484521 [Phytophthora sojae]	SNRK2
Cluster-13984.11004	0.45	0.52	0.53	1.04	1.52	0.83	0.31	0.4	0.23	1.91	2.24	1.66	PREDICTED: serine/threonine-protein kinase SAPK7-like isoform X2 [Phoenix dactylifera]	SNRK2
Cluster-13984.84337	2.49	2.58	2.27	0.38	0.36	0.41	0.29	0.33	0.24	0.69	0.69	0.56	hypothetical protein SHCRBa_145_O09_R_60 [Saccharum hybrid cultivar R570]	SNRK2
Cluster-13984.124907	2.18	1.35	1.33	2.25	3.43	4.24	0.2	1.11	0.62	0.68	1.88	0.68	hypothetical protein SORBIDRAFT_06g033990 [Sorghum bicolor]>gi|241938560|gb|EES11705.1| hypothetical protein SORBIDRAFT_06g033990 [Sorghum bicolor]	SNRK2
Cluster-13984.78456	0.29	0.74	0.27	0.02	0.15	0.1	0.22	0.2	0.1	0.18	0	0.09	PREDICTED: uncharacterized protein LOC100384302 isoform X1 [Zea mays]>gi|414879496|tpg|DAA56627.1| TPA: putative snRK/SAPK family protein kinase [Zea mays]	SNRK2
Cluster-13984.82345	3.7	4.16	2.96	0.47	0.41	0.73	1.68	2.06	1.66	1.02	1.36	0.4	serine/threonine-protein kinase SAPK6 [Zea mays]	SNRK2
Cluster-13984.83939	1.81	1.67	1.7	0.48	0.27	0.46	0.55	2.15	1.79	0.27	1.34	0.44	putative snRK/SAPK family protein kinase [Zea mays]	SNRK2
Cluster-13984.76018	1.35	1.86	2.05	1.18	0.87	1.71	5.35	3.8	3.84	1.58	2.13	1.32	serine/threonine-protein kinase SnRK2.2 isoform 2 [Zea mays]>gi|194690826|gb|ACF79497.1| unknown [Zea mays]>gi|414887638|tpg|DAA63652.1| TPA: putative snRK/SAPK family protein kinase [Zea mays]	SNRK2
Cluster-13984.71021	9.53	8.29	9.09	3.03	3.15	3.54	19.57	21.08	21.48	6.48	8.41	8.02	hypothetical protein SORBIDRAFT_02g039640 [Sorghum bicolor]>gi|241924418|gb|EER97562.1| hypothetical protein SORBIDRAFT_02g039640 [Sorghum bicolor]	SNRK2
Cluster-13984.97465	1.89	2.94	2.2	0.74	0.29	0.69	6.31	7.65	6.42	2	2.14	2.27	serine/threonine-protein kinase SnRK2.2 isoform 2 [Zea mays]>gi|194690826|gb|ACF79497.1| unknown [Zea mays]>gi|414887638|tpg|DAA63652.1| TPA: putative snRK/SAPK family protein kinase [Zea mays]	SNRK2
Cluster-13984.100972	0.08	0.15	0.24	0.13	0.07	0.04	0.38	0.67	0.65	0	0.2	0.23	serine/threonine-protein kinase SnRK2.2 isoform 1 [Zea mays]>gi|195622600|gb|ACG33130.1| serine/threonine-protein kinase SAPK2 [Zea mays]>gi|195625738|gb|ACG34699.1| serine/threonine-protein kinase SAPK2 [Zea mays]>gi|224028673|gb|ACN33412.1| unknown [Zea mays]>gi|414887637|tpg|DAA63651.1| TPA: putative snRK/SAPK family protein kinase [Zea mays]	SNRK2
Cluster-13984.76011	1.23	1.48	1.86	5.09	1.8	2.07	5.07	17.12	13.43	0.53	1.38	5.17	hypothetical protein SORBIDRAFT_02g039640 [Sorghum bicolor]>gi|241924418|gb|EER97562.1| hypothetical protein SORBIDRAFT_02g039640 [Sorghum bicolor]	SNRK2
Cluster-13984.112132	0	0.26	0	0	0.86	0	0	0	0	0.49	0.16	0.23	PREDICTED: uncharacterized protein LOC100279481 isoform X3 [Zea mays]>gi|670420914|ref|XP_008651319.1| PREDICTED: uncharacterized protein LOC100279481 isoform X3 [Zea mays]>gi|670420916|ref|XP_008651320.1| PREDICTED: uncharacterized protein LOC100279481 isoform X3 [Zea mays]>gi|223944399|gb|ACN26283.1| unknown [Zea mays]>gi|408690280|gb|AFU81600.1| bZIP-type transcription factor, partial [Zea may…	TGA
Cluster-13984.82087	0	0	0	0	0.05	0	0	0	0	0.04	0.15	0.2	hypothetical protein SORBIDRAFT_05g003240 [Sorghum bicolor]>gi|241936128|gb|EES09273.1| hypothetical protein SORBIDRAFT_05g003240 [Sorghum bicolor]	TGA
Cluster-13984.155987	0.35	0	0	1.04	0.39	0.88	0.46	0.55	0	3.99	2.07	2.94	hypothetical protein SORBIDRAFT_05g003240 [Sorghum bicolor]>gi|241936128|gb|EES09273.1| hypothetical protein SORBIDRAFT_05g003240 [Sorghum bicolor]	TGA
Cluster-13984.31417	0.71	0.56	0.72	2.3	1.65	1.96	1.03	0.95	0.73	8.56	7.97	6.97	putative bZIP transcription factor superfamily protein [Zea mays]>gi|219886549|gb|ACL53649.1| unknown [Zea mays]>gi|413954812|gb|AFW87461.1| putative bZIP transcription factor superfamily protein [Zea mays]>gi|645166834|gb|AIB05095.1| bZIP transcription factor, partial [Zea mays]	TGA
Cluster-13984.6135	0.06	0.09	0.1	1.19	1.92	0.33	0.62	0.64	0.38	3.15	2.89	3.8	PREDICTED: putative bZIP transcription factor superfamily protein isoform X1 [Zea mays]>gi|414886024|tpg|DAA62038.1| TPA: putative bZIP transcription factor superfamily protein [Zea mays]	TGA
Cluster-13984.13978	0.2	0.75	0.47	2.21	1.67	2.32	1.28	1.21	0.82	4.16	4.04	5.13	hypothetical protein SORBIDRAFT_02g018870 [Sorghum bicolor]>gi|241923333|gb|EER96477.1| hypothetical protein SORBIDRAFT_02g018870 [Sorghum bicolor]	TGA
Cluster-13984.164235	0.13	0	0	0.97	1.26	0.68	2.84	2.85	3.24	11.05	11.17	11.29	transcription factor TGA6 [Zea mays]>gi|195642994|gb|ACG40965.1| transcription factor TGA6 [Zea mays]	TGA
Cluster-13984.133978	0.1	0	0	0.58	0.63	0.21	0.36	0.3	0.44	0.86	2	1.08	PREDICTED: transcription factor TGA2-like isoform X2 [Zea mays]	TGA
Cluster-13984.6134	0	0	0.05	1.33	0.42	1.94	0.84	0.86	1.01	2.61	2.22	1.67	PREDICTED: putative bZIP transcription factor superfamily protein isoform X1 [Zea mays]>gi|414886024|tpg|DAA62038.1| TPA: putative bZIP transcription factor superfamily protein [Zea mays]	TGA
Cluster-13984.157596	0	0	0	0	0	0	0.27	0.09	0.64	0.36	1.2	0.14	hypothetical protein SORBIDRAFT_10g024190 [Sorghum bicolor]>gi|241916902|gb|EER90046.1| hypothetical protein SORBIDRAFT_10g024190 [Sorghum bicolor]	TGA
Cluster-13984.66204	0.03	0.03	0.04	0.08	0.1	0.1	0.42	0.43	0.45	0.78	0.7	0.47	putative bZIP transcription factor superfamily protein [Zea mays]>gi|238014926|gb|ACR38498.1| unknown [Zea mays]>gi|414585223|tpg|DAA35794.1| TPA: putative bZIP transcription factor superfamily protein [Zea mays]	TGA
Cluster-13984.66203	2.17	1.59	1.06	8.24	9.29	9.18	22.23	23.97	24.52	31.08	27.33	27.11	putative bZIP transcription factor superfamily protein [Zea mays]>gi|238014926|gb|ACR38498.1| unknown [Zea mays]>gi|414585223|tpg|DAA35794.1| TPA: putative bZIP transcription factor superfamily protein [Zea mays]	TGA
Cluster-13984.53698	0	0	0	0.08	0.13	0.1	0.3	0.23	0.12	0.18	0.28	0.15	hypothetical protein SORBIDRAFT_07g004900 [Sorghum bicolor]>gi|241941501|gb|EES14646.1| hypothetical protein SORBIDRAFT_07g004900 [Sorghum bicolor]	TGA
Cluster-13984.15664	0	0	0	0	0	0	0.09	0.2	0.36	0	0.16	0.09	PREDICTED: liguleless2 isoform X4 [Zea mays]	TGA
Cluster-13984.60230	0.49	0.91	1.13	0.22	0.21	0.07	0.12	0.36	0.39	0.07	0.19	0.06	putative bZIP transcription factor superfamily protein [Zea mays]	TGA
Cluster-17498.0	2.54	2.08	1.32	0.45	0.65	0.62	1.52	1.75	2.01	0.31	0.36	0.47	hypothetical protein SORBIDRAFT_10g009592 [Sorghum bicolor]>gi|241916431|gb|EER89575.1| hypothetical protein SORBIDRAFT_10g009592, partial [Sorghum bicolor]	TGA
Cluster-13984.131980	0	0	0	0	0	0	0.08	0.05	0.14	0	0	0	PREDICTED: transcription factor TGA2-like isoform X1 [Zea mays]	TGA
Cluster-13984.41503	0	0	0.13	0	0	0	0.08	0.07	0.71	0	0	0	PREDICTED: transcription factor TGA2-like isoform X3 [Zea mays]	TGA
