# Supplementary material for: Use of Transcriptomic Analyses to Elucidate the Mechanism Governing Nodal Root Development in Eremochloa ophiuroides (Munro) Hack
Source: Front Plant Sci. 2021 Apr 23;12:659830. doi: 10.3389/fpls.2021.659830 (PMC8102984; doi:10.3389/fpls.2021.659830)
Supplement: Supplementary Table 8 — DEGs of E3 ubiquitin-protein ligases. [file Table_8.xlsx]

## Sheet: Sheet1
Table S8. DEGs of E3 ubiquitin-protein ligases
Gene ID	FPKM												NR Description	Name
	E039_0d1	E039_0d2	E039_0d3	E039_2d1	E039_2d2	E039_2d3	E039_4d1	E039_4d2	E039_4d3	E039_8d1	E039_8d2	E039_8d3
Cluster-1032.0	0	0	0	0	0	0	0	0	0	1.2	0.36	0.22	--	--
Cluster-10854.0	0	0	0	0.1	0.14	0.06	0.05	0.12	0	0.43	0.41	0.55	zinc finger, C3HC4 type family protein [Zea mays]>gi|195655237|gb|ACG47086.1| zinc finger, C3HC4 type family protein [Zea mays]	--
Cluster-11105.0	0	0	0	0.02	0	0	0	0	0	0.48	0.47	0.68	unnamed protein product [Chondrus crispus]>gi|507112806|emb|CDF36468.1| unnamed protein product [Chondrus crispus]	--
Cluster-1220.0	0	0	0	0	0	0	0	0	0	0.41	0.55	0.38	--	--
Cluster-13217.0	0	0.3	0.44	0.15	0.14	0.17	2.62	1.22	0.58	0.43	0	0.11	hypothetical protein SORBIDRAFT_08g003790 [Sorghum bicolor]>gi|241942558|gb|EES15703.1| hypothetical protein SORBIDRAFT_08g003790 [Sorghum bicolor]	--
Cluster-13984.10065	0	0	0	0.22	0	0.34	0.17	0.16	0.05	0	0	0.02	PREDICTED: uncharacterized protein LOC103646027 [Zea mays]	--
Cluster-13984.101413	0.46	0.28	0.78	2.73	2.22	2.84	1.11	1.17	1.09	2.36	2.07	1.21	hypothetical protein SORBIDRAFT_04g027250 [Sorghum bicolor]>gi|241934066|gb|EES07211.1| hypothetical protein SORBIDRAFT_04g027250 [Sorghum bicolor]	--
Cluster-13984.101670	1.16	0.98	1.2	1.95	0.85	1.73	0.1	0.06	0.18	0.4	1.17	0.93	hypothetical protein SORBIDRAFT_01g039610 [Sorghum bicolor]>gi|241919337|gb|EER92481.1| hypothetical protein SORBIDRAFT_01g039610 [Sorghum bicolor]	--
Cluster-13984.103080	0.74	0	0.37	0	0	0	0.29	0.18	0.56	0.36	0.26	0	hypothetical protein SORBIDRAFT_03g044490 [Sorghum bicolor]>gi|241928856|gb|EES02001.1| hypothetical protein SORBIDRAFT_03g044490 [Sorghum bicolor]	--
Cluster-13984.104012	0	0	0	0.16	0.07	0	0	0.04	0	0.13	0.2	0.56	TPA: PIT1 [Zea mays]	--
Cluster-13984.107201	18.28	10.49	16.04	0.46	0.61	0.78	5.74	3.96	4.78	7.51	8.07	4.91	hypothetical protein SORBIDRAFT_04g022080 [Sorghum bicolor]>gi|241933782|gb|EES06927.1| hypothetical protein SORBIDRAFT_04g022080 [Sorghum bicolor]	--
Cluster-13984.10806	0.03	0.03	0.09	0.9	1.17	0.87	0.47	0.31	0.16	0.57	0.52	0.57	hypothetical protein [Zea mays]>gi|224032983|gb|ACN35567.1| unknown [Zea mays]>gi|413938325|gb|AFW72876.1| hypothetical protein ZEAMMB73_959086 [Zea mays]	--
Cluster-13984.108300	0	0.01	0	0	0.3	0.02	0.07	0	0	0.34	0.14	0.03	hypothetical protein SORBIDRAFT_01g044380 [Sorghum bicolor]>gi|241922208|gb|EER95352.1| hypothetical protein SORBIDRAFT_01g044380 [Sorghum bicolor]	--
Cluster-13984.108587	15.94	17.64	19.75	7.61	8.1	8.05	24.22	28.41	22.63	10.38	11.55	10.51	hypothetical protein SORBIDRAFT_10g028510 [Sorghum bicolor]>gi|241917155|gb|EER90299.1| hypothetical protein SORBIDRAFT_10g028510 [Sorghum bicolor]	--
Cluster-13984.108588	3.98	2.88	2.6	0.21	0.07	0.08	1.52	1.85	2.95	0.47	0.14	0.35	hypothetical protein SORBIDRAFT_10g028510 [Sorghum bicolor]>gi|241917155|gb|EER90299.1| hypothetical protein SORBIDRAFT_10g028510 [Sorghum bicolor]	--
Cluster-13984.115126	0.34	0.57	0.33	0	0.35	0.16	0	0	0	0.42	0.25	0.07	TPA: PIT1 [Zea mays]	--
Cluster-13984.11820	0.26	0.37	0.17	2.09	2.43	2.31	4.58	3.83	4.21	3.67	3.41	3.26	hypothetical protein SORBIDRAFT_06g026870 [Sorghum bicolor]>gi|241938196|gb|EES11341.1| hypothetical protein SORBIDRAFT_06g026870 [Sorghum bicolor]	--
Cluster-13984.1233	0.14	0.02	0	0.2	0.05	0.01	0.01	0.09	0	0	0	0	PREDICTED: uncharacterized protein LOC103646027 [Zea mays]	--
Cluster-13984.128355	0.34	1.2	0.39	0.44	0	0.22	0	0	0	0.13	0	0.2	hypothetical protein SORBIDRAFT_03g003920 [Sorghum bicolor]>gi|241929216|gb|EES02361.1| hypothetical protein SORBIDRAFT_03g003920 [Sorghum bicolor]	--
Cluster-13984.12994	0.33	0.15	0.16	1.04	1.04	1.23	0.29	0.21	0.26	0.71	0.97	0.79	PREDICTED: U-box domain-containing protein 21-like [Zea mays]	--
Cluster-13984.131338	79.02	80.11	57.4	6.98	3.76	6.7	25.73	30.13	24.13	31.74	40.72	46.91	hypothetical protein SORBIDRAFT_04g022080 [Sorghum bicolor]>gi|241933782|gb|EES06927.1| hypothetical protein SORBIDRAFT_04g022080 [Sorghum bicolor]	--
Cluster-13984.133286	1.31	0.21	0.79	0	0	0	0	0.7	0.5	0	0.43	0.06	PREDICTED: RING-H2 finger protein ATL80-like [Setaria italica]	--
Cluster-13984.139073	6.73	4.38	3.04	0.52	0	0	0.43	0.19	1.25	2.8	4	2.84	hypothetical protein SORBIDRAFT_04g022080 [Sorghum bicolor]>gi|241933782|gb|EES06927.1| hypothetical protein SORBIDRAFT_04g022080 [Sorghum bicolor]	--
Cluster-13984.140315	0.11	0	0	0.37	0.2	0.09	0.97	1.1	2.1	0.52	0.37	0.58	TPA: hypothetical protein ZEAMMB73_713782 [Zea mays]	--
Cluster-13984.143999	0.23	0.7	0.87	0.01	0.07	0	0.08	0.72	0.2	0.28	0.99	0.49	PREDICTED: RING-H2 finger protein ATL80-like [Setaria italica]	--
Cluster-13984.144982	1.25	0.79	1.32	0.11	0.43	0.29	0.09	0.22	0.13	0.04	0	0	hypothetical protein SORBIDRAFT_03g032200 [Sorghum bicolor]>gi|241928187|gb|EES01332.1| hypothetical protein SORBIDRAFT_03g032200 [Sorghum bicolor]	--
Cluster-13984.146673	0.14	0.12	0.35	0	0	0	0.17	0	0.25	0.3	0	0.22	hypothetical protein SORBIDRAFT_09g004080 [Sorghum bicolor]>gi|241945897|gb|EES19042.1| hypothetical protein SORBIDRAFT_09g004080 [Sorghum bicolor]	--
Cluster-13984.147638	1.02	1.91	0.59	1.48	1.49	1.2	0	0.44	0.17	0.32	0.28	0.22	hypothetical protein SORBIDRAFT_09g004080 [Sorghum bicolor]>gi|241945897|gb|EES19042.1| hypothetical protein SORBIDRAFT_09g004080 [Sorghum bicolor]	--
Cluster-13984.149833	0	0	0	0	0	0.98	1.2	0	0.84	0	0	0.82	PREDICTED: RING-H2 finger protein ATL80-like [Setaria italica]	--
Cluster-13984.155897	0.06	0.05	0.02	0.05	0.06	0	0.13	0.09	0	0	0	0	PREDICTED: uncharacterized protein LOC103646027 [Zea mays]	--
Cluster-13984.157752	0.02	0	0.08	0	0.03	0.01	0.02	0.01	0	0.25	0.09	0.11	PREDICTED: E3 ubiquitin-protein ligase KEG [Setaria italica]	--
Cluster-13984.158912	0.99	0.75	0.95	0.11	0.04	0	50.88	30.52	47.84	0.54	0.31	0.54	RING-H2 finger protein ATL5H [Zea mays]>gi|195658427|gb|ACG48681.1| RING-H2 finger protein ATL5H precursor [Zea mays]>gi|413936544|gb|AFW71095.1| putative RING zinc finger domain superfamily protein [Zea mays]	--
Cluster-13984.160001	0.4	0.65	0.68	0.83	0.65	0.72	0.51	0.48	0.48	0.18	0.06	0.13	PREDICTED: E3 ubiquitin-protein ligase listerin [Setaria italica]	--
Cluster-13984.163680	0.34	0.28	0.41	0.05	0	0	79.28	75.18	85.05	0.15	0.22	0	hypothetical protein SORBIDRAFT_04g008970 [Sorghum bicolor]>gi|241933441|gb|EES06586.1| hypothetical protein SORBIDRAFT_04g008970 [Sorghum bicolor]	--
Cluster-13984.163803	0.04	0.21	0.07	0.7	0.67	0.51	0.88	0.71	0.79	2.59	2.84	2.53	hypothetical protein SORBIDRAFT_03g000870 [Sorghum bicolor]>gi|241926867|gb|EES00012.1| hypothetical protein SORBIDRAFT_03g000870 [Sorghum bicolor]	--
Cluster-13984.16508	0.16	0.1	0	0.5	0.52	0.42	0.99	0.66	0.85	2.04	2.23	1.87	hypothetical protein SORBIDRAFT_03g000870 [Sorghum bicolor]>gi|241926867|gb|EES00012.1| hypothetical protein SORBIDRAFT_03g000870 [Sorghum bicolor]	--
Cluster-13984.16796	0.12	0.19	0.07	0	0	0.21	0	0	0	0	0	0	hypothetical protein SORBIDRAFT_05g020900 [Sorghum bicolor]>gi|241936747|gb|EES09892.1| hypothetical protein SORBIDRAFT_05g020900 [Sorghum bicolor]	--
Cluster-13984.16797	0.16	0	0	0	0	0	0.14	0.34	0	0.4	0	0.31	PREDICTED: uncharacterized protein LOC100194342 isoform X1 [Zea mays]	--
Cluster-13984.168379	0	0	0	0	0	0	0	0	0	0.26	0.52	0.48	unnamed protein product [Coffea canephora]	--
Cluster-13984.170819	0.49	0.29	0.54	0.07	0	0.08	0.29	0	0	0	0	0	PREDICTED: E3 ubiquitin-protein ligase RBBP6-like [Setaria italica]	--
Cluster-13984.17598	0.15	0.23	0.1	1.37	2.43	0	0.88	1.1	0.84	0.96	1.16	0	PREDICTED: E3 ubiquitin-protein ligase HERC2-like [Zea mays]	--
Cluster-13984.17905	0.33	0.37	0.36	1.35	1.31	2.13	0.77	0.61	0.63	1.35	2.28	1.61	PREDICTED: uncharacterized protein LOC101759355 [Setaria italica]	--
Cluster-13984.18277	0.4	0.56	0.32	0.32	0.2	0.64	0.44	0.87	1.11	0.23	0.18	0.16	PREDICTED: C-terminal zinc-finger isoform X1 [Zea mays]	--
Cluster-13984.19252	0	0.09	0	0.62	0.5	0.63	0.28	0	0	0.35	0	0	hypothetical protein SORBIDRAFT_06g027620 [Sorghum bicolor]>gi|241939652|gb|EES12797.1| hypothetical protein SORBIDRAFT_06g027620 [Sorghum bicolor]	--
Cluster-13984.25610	0.94	0.94	0.41	0.3	0.29	0.62	0.39	0.5	0.36	0	0	0	PREDICTED: uncharacterized protein LOC103646027 [Zea mays]	--
Cluster-13984.27954	0	1.02	1.27	0	0	0	0	0	0	0	0	0	PREDICTED: uncharacterized protein LOC101767233 [Setaria italica]	--
Cluster-13984.2846	0.37	0.65	1.3	1.09	0.35	0.11	0.59	1.02	0.7	0	0.01	0	PREDICTED: uncharacterized protein LOC103646027 [Zea mays]	--
Cluster-13984.30650	0	0	0	0.46	0.77	0.32	0.08	0.2	0.41	0.49	0.12	0.56	RHB1A [Zea mays]	--
Cluster-13984.30917	0	0	0	0.07	0.07	0.2	0.09	0.04	0.27	0	0.23	0.16	hypothetical protein SORBIDRAFT_06g022310 [Sorghum bicolor]>gi|241939341|gb|EES12486.1| hypothetical protein SORBIDRAFT_06g022310 [Sorghum bicolor]	--
Cluster-13984.31393	0.05	0.09	0.15	0.52	0.37	0.7	0.95	0.55	0.56	0.31	0.24	0.41	PREDICTED: C-terminal zinc-finger isoform X1 [Zea mays]	--
Cluster-13984.33551	0.05	0	0	0.14	0.05	0.05	0.7	0.98	1.19	0.45	0.37	0.47	TPA: hypothetical protein ZEAMMB73_713782 [Zea mays]	--
Cluster-13984.35520	0	0.08	0	0.02	0.05	0	0.25	0.22	0.44	0.05	0.13	0.02	hypothetical protein SORBIDRAFT_07g001350 [Sorghum bicolor]>gi|241940102|gb|EES13247.1| hypothetical protein SORBIDRAFT_07g001350 [Sorghum bicolor]	--
Cluster-13984.37209	0	0.02	0	0.04	0.06	0	0.21	0.17	0.47	0.03	0.08	0.02	hypothetical protein SORBIDRAFT_07g001350 [Sorghum bicolor]>gi|241940102|gb|EES13247.1| hypothetical protein SORBIDRAFT_07g001350 [Sorghum bicolor]	--
Cluster-13984.37212	0.06	0.22	0.16	0.06	0.03	0.14	0.37	0.59	0.41	0.07	0.09	0.13	hypothetical protein SORBIDRAFT_07g001350 [Sorghum bicolor]>gi|241940102|gb|EES13247.1| hypothetical protein SORBIDRAFT_07g001350 [Sorghum bicolor]	--
Cluster-13984.37213	0.2	0.05	0.07	0.09	0.02	0.12	0.29	0.47	0.42	0.07	0.04	0.12	hypothetical protein SORBIDRAFT_07g001350 [Sorghum bicolor]>gi|241940102|gb|EES13247.1| hypothetical protein SORBIDRAFT_07g001350 [Sorghum bicolor]	--
Cluster-13984.39220	2.77	2.76	2.52	0.77	0.52	0.74	0.1	0.09	0.15	0.07	0.12	0.11	PREDICTED: uncharacterized protein LOC103653921 isoform X1 [Zea mays]	--
Cluster-13984.39579	0	0	0	0	0	0.06	0	0	0.29	0.51	0.38	0.56	PREDICTED: uncharacterized protein LOC103646027 [Zea mays]	--
Cluster-13984.41614	0	0	0	0	0.15	0.07	0.29	0	0.17	0.5	0.34	0.13	PREDICTED: uncharacterized protein LOC100843600 [Brachypodium distachyon]	--
Cluster-13984.41862	0.13	0.1	0	0.85	0.5	1.13	0.06	0.21	0.19	0.48	0.69	0.48	PREDICTED: E3 ubiquitin-protein ligase KEG [Setaria italica]	--
Cluster-13984.44648	0.91	0.15	0.32	3.17	2.38	2.75	2.11	2.18	2.11	4.77	3.87	3.7	hypothetical protein SORBIDRAFT_04g024990 [Sorghum bicolor]>gi|241933956|gb|EES07101.1| hypothetical protein SORBIDRAFT_04g024990 [Sorghum bicolor]	--
Cluster-13984.44649	0.37	0.3	0.32	1.74	1.68	0.96	0.15	0.36	1.89	0.66	1.98	0.59	hypothetical protein SORBIDRAFT_04g024990 [Sorghum bicolor]>gi|241933956|gb|EES07101.1| hypothetical protein SORBIDRAFT_04g024990 [Sorghum bicolor]	--
Cluster-13984.45660	0.3	1.14	1.71	0	0.9	1.08	0	1.58	0	0	0	0	PREDICTED: uncharacterized protein LOC103633202 isoform X2 [Zea mays]	--
Cluster-13984.49817	0	0	0	0	2.05	0	2.36	2.9	0.6	0	1.64	1.24	hypothetical protein SORBIDRAFT_03g030660 [Sorghum bicolor]>gi|241930259|gb|EES03404.1| hypothetical protein SORBIDRAFT_03g030660 [Sorghum bicolor]	--
Cluster-13984.51016	0.43	0	0	0.46	0.02	0.05	0	0.2	0	0	0	0	putative RING zinc finger domain superfamily protein [Zea mays]	--
Cluster-13984.52112	0.33	0.31	0.42	0	0	0	0.44	0.22	0.18	0	0.32	0.26	hypothetical protein SORBIDRAFT_10g028510 [Sorghum bicolor]>gi|241917155|gb|EER90299.1| hypothetical protein SORBIDRAFT_10g028510 [Sorghum bicolor]	--
Cluster-13984.53277	0.27	0.47	0.73	0.06	0	0.16	0.01	0.06	0.02	0	0.08	0.47	hypothetical protein SORBIDRAFT_03g003920 [Sorghum bicolor]>gi|241929216|gb|EES02361.1| hypothetical protein SORBIDRAFT_03g003920 [Sorghum bicolor]	--
Cluster-13984.53278	1.7	1.27	2.03	0.47	0.2	0.44	0.29	0.42	0.04	0.39	0.56	0.06	hypothetical protein SORBIDRAFT_03g003920 [Sorghum bicolor]>gi|241929216|gb|EES02361.1| hypothetical protein SORBIDRAFT_03g003920 [Sorghum bicolor]	--
Cluster-13984.55251	0	0.08	0	0	0	0	1.75	0.92	5.99	1.69	0	0	PREDICTED: E3 ubiquitin-protein ligase EL5-like [Setaria italica]	--
Cluster-13984.55252	0.2	0	0.05	4.45	2.56	4.67	2.72	1.36	0	18	17.1	10.09	ring-H2 zinc finger protein [Zea mays]>gi|55741101|gb|AAV64239.1| ring-H2 zinc finger protein [Zea mays]	--
Cluster-13984.55253	7.34	9.45	7.57	60.5	42.48	62.41	348.76	250.06	343.93	144.93	128.7	103.02	PREDICTED: E3 ubiquitin-protein ligase EL5-like [Setaria italica]	--
Cluster-13984.55366	0	0.25	0	0	0.02	0	0	0	0	0.27	0.36	0.36	hypothetical protein SORBIDRAFT_06g022310 [Sorghum bicolor]>gi|241939341|gb|EES12486.1| hypothetical protein SORBIDRAFT_06g022310 [Sorghum bicolor]	--
Cluster-13984.57654	0.99	0	0	0.09	0	0.01	0.14	0	0.45	0.17	0.84	0.35	PREDICTED: uncharacterized protein LOC103633202 isoform X2 [Zea mays]	--
Cluster-13984.5768	0.17	0.32	0.05	0.21	0.18	0	0.13	0.07	0	0	0	0	PREDICTED: uncharacterized protein LOC103646027 [Zea mays]	--
Cluster-13984.58065	0.31	0.14	0.73	0.47	0.59	0.37	0.93	0.95	0.7	0.13	0.24	0.2	PREDICTED: uncharacterized protein LOC100502260 isoform X1 [Zea mays]	--
Cluster-13984.59664	11.31	12.58	12.52	2.18	1.84	0.69	13.11	8.97	11.06	13.43	17.08	14.08	hypothetical protein SORBIDRAFT_04g023630 [Sorghum bicolor]>gi|241933874|gb|EES07019.1| hypothetical protein SORBIDRAFT_04g023630 [Sorghum bicolor]	--
Cluster-13984.62394	10.37	7.33	9.77	1.14	0.78	1.53	126.81	81.64	136.84	0.58	1.39	1.09	hypothetical protein SORBIDRAFT_03g001980 [Sorghum bicolor]>gi|241926925|gb|EES00070.1| hypothetical protein SORBIDRAFT_03g001980 [Sorghum bicolor]	--
Cluster-13984.66200	1.45	0.92	2.19	8.32	5.63	5.66	2.84	0.98	3.34	4.52	7.43	4.93	hypothetical protein SORBIDRAFT_08g021990 [Sorghum bicolor]>gi|241943256|gb|EES16401.1| hypothetical protein SORBIDRAFT_08g021990 [Sorghum bicolor]	--
Cluster-13984.66763	0.19	11.16	0.6	0.54	8.24	0	0.31	15.1	0.23	0	0.35	0	hypothetical protein SORBIDRAFT_09g027550 [Sorghum bicolor]>gi|241945479|gb|EES18624.1| hypothetical protein SORBIDRAFT_09g027550 [Sorghum bicolor]	--
Cluster-13984.68885	0	0.11	0	0.32	0.28	0.04	0	0	0	0.01	0.09	0.01	PREDICTED: uncharacterized protein LOC101761496 [Setaria italica]	--
Cluster-13984.68886	0.38	0	0	0.55	0.17	0.49	0	0	0	0.55	0.14	1.04	TPA: PIT1 [Zea mays]	--
Cluster-13984.69174	0	0.41	0	4.75	6.37	1.37	68.99	0.56	74.88	18.47	22.39	18.69	putative RING zinc finger domain superfamily protein [Zea mays]	--
Cluster-13984.69575	4.92	5.3	5.61	0.41	1.12	1.14	2.93	5.21	2.81	0.95	1.14	2.31	hypothetical protein SORBIDRAFT_09g019560 [Sorghum bicolor]>gi|241946342|gb|EES19487.1| hypothetical protein SORBIDRAFT_09g019560 [Sorghum bicolor]	--
Cluster-13984.70959	0.06	0.58	0.42	0	0.7	0.2	0.73	1.51	1.01	0.12	0.43	0.34	PREDICTED: uncharacterized protein LOC101761496 [Setaria italica]	--
Cluster-13984.71369	2.12	2.34	2.18	0.26	0.15	0	1.22	0.93	1.08	0.73	0	0.39	hypothetical protein SORBIDRAFT_10g028510 [Sorghum bicolor]>gi|241917155|gb|EER90299.1| hypothetical protein SORBIDRAFT_10g028510 [Sorghum bicolor]	--
Cluster-13984.72594	0	0	0	0	0	0.1	0.49	0.14	0.18	0.01	0.01	0.03	hypothetical protein ZEAMMB73_241958 [Zea mays]	--
Cluster-13984.72684	2.63	2.9	3.75	0.29	0.57	0.53	0.72	1.87	0	0.22	0.72	0.31	hypothetical protein SORBIDRAFT_10g028510 [Sorghum bicolor]>gi|241917155|gb|EER90299.1| hypothetical protein SORBIDRAFT_10g028510 [Sorghum bicolor]	--
Cluster-13984.72685	2.7	2.71	2.71	0.33	0.1	0.09	0.57	0.69	0.84	0.74	0.61	0.9	hypothetical protein SORBIDRAFT_10g028510 [Sorghum bicolor]>gi|241917155|gb|EER90299.1| hypothetical protein SORBIDRAFT_10g028510 [Sorghum bicolor]	--
Cluster-13984.7379	0.5	0.34	0.31	1.81	2.04	0.97	38.74	33.7	34.56	0.23	0.33	0.62	hypothetical protein SORBIDRAFT_09g017860 [Sorghum bicolor]>gi|241944927|gb|EES18072.1| hypothetical protein SORBIDRAFT_09g017860 [Sorghum bicolor]	--
Cluster-13984.76396	7.26	6.89	6.75	0.73	0.67	0.82	5.59	5.75	3.99	7.66	7.6	8.31	hypothetical protein SORBIDRAFT_04g023630 [Sorghum bicolor]>gi|241933874|gb|EES07019.1| hypothetical protein SORBIDRAFT_04g023630 [Sorghum bicolor]	--
Cluster-13984.77658	0	0	0	0	0	0	1.44	0	1.18	0	0	0	hypothetical protein SORBIDRAFT_10g028510 [Sorghum bicolor]>gi|241917155|gb|EER90299.1| hypothetical protein SORBIDRAFT_10g028510 [Sorghum bicolor]	--
Cluster-13984.79368	3.69	1.48	2.83	3.38	1.75	1.3	2.62	1.57	1.7	0.66	0.22	0.26	hypothetical protein SORBIDRAFT_03g007720 [Sorghum bicolor]>gi|241927255|gb|EES00400.1| hypothetical protein SORBIDRAFT_03g007720 [Sorghum bicolor]	--
Cluster-13984.80107	2.56	0.32	1.92	1.4	0.56	0.74	0.49	0.18	0.59	1.9	2.21	2.45	PREDICTED: DSC E3 ubiquitin ligase complex subunit 1-like [Setaria italica]	--
Cluster-13984.80232	0	0	0	0.02	0	0.14	0	1.01	0.49	0.04	0.12	0.29	TPA: PIT1 [Zea mays]	--
Cluster-13984.81085	0.68	0.69	0.71	0.06	0.13	0.06	0.47	0.45	0.53	0.52	0.15	0.33	hypothetical protein SORBIDRAFT_01g043450 [Sorghum bicolor]>gi|241919524|gb|EER92668.1| hypothetical protein SORBIDRAFT_01g043450 [Sorghum bicolor]	--
Cluster-13984.81086	18.06	15.49	17.71	2.45	2.88	1.45	11.7	11.81	11.32	4.55	5.9	6.16	hypothetical protein SORBIDRAFT_01g043450 [Sorghum bicolor]>gi|241919524|gb|EER92668.1| hypothetical protein SORBIDRAFT_01g043450 [Sorghum bicolor]	--
Cluster-13984.82900	0.97	1.24	0.84	0.25	0.38	0.08	0.75	0.98	0.57	0.94	0.95	1.29	hypothetical protein SORBIDRAFT_01g043450 [Sorghum bicolor]>gi|241919524|gb|EER92668.1| hypothetical protein SORBIDRAFT_01g043450 [Sorghum bicolor]	--
Cluster-13984.84849	25.91	24.75	24.4	1.18	1.9	1.49	8.49	8.45	8.19	12.81	13.26	11.68	hypothetical protein SORBIDRAFT_04g022080 [Sorghum bicolor]>gi|241933782|gb|EES06927.1| hypothetical protein SORBIDRAFT_04g022080 [Sorghum bicolor]	--
Cluster-13984.84863	52.9	50.17	50.98	2.56	2.2	1.73	13.44	13.01	13.94	22.97	23.9	22.16	hypothetical protein SORBIDRAFT_04g022080 [Sorghum bicolor]>gi|241933782|gb|EES06927.1| hypothetical protein SORBIDRAFT_04g022080 [Sorghum bicolor]	--
Cluster-13984.85337	13.08	7.05	11	3.76	2.64	3.57	0.25	0.25	0.34	1.79	2.21	1.59	PREDICTED: vegetative incompatibility protein HET-E-1 [Setaria italica]	--
Cluster-13984.87307	80.77	85.12	84.07	11.98	13.65	13.16	133.07	135.89	134.53	92.18	94.57	96.48	hypothetical protein SORBIDRAFT_04g031740 [Sorghum bicolor]>gi|241932581|gb|EES05726.1| hypothetical protein SORBIDRAFT_04g031740 [Sorghum bicolor]	--
Cluster-13984.87554	1.02	10.94	0.81	1.28	0.89	1.72	5.13	32.76	6.41	0.92	1.59	0.87	putative RING zinc finger domain superfamily protein [Zea mays]	--
Cluster-13984.88055	0.2	0	2.31	0	0	0	0	0	0	0.5	0.1	2.78	PREDICTED: E3 ubiquitin-protein ligase SGR9, amyloplastic-like [Setaria italica]	--
Cluster-13984.88160	128.76	121.62	121.49	50.39	50.8	47.11	423.92	365.79	469.12	96.71	97.79	85.72	ring-H2 zinc finger protein [Coix lacryma-jobi]	--
Cluster-13984.88947	4.12	4.68	1.68	1.23	0.87	1.19	11.52	14.83	11.86	3.3	3.77	2.61	putative RING zinc finger domain superfamily protein [Zea mays]	--
Cluster-13984.89772	39.71	44.52	43.17	10.5	9.87	11.57	38.47	40.43	37.02	33.88	34.41	35.63	hypothetical protein SORBIDRAFT_01g043450 [Sorghum bicolor]>gi|241919524|gb|EER92668.1| hypothetical protein SORBIDRAFT_01g043450 [Sorghum bicolor]	--
Cluster-13984.89993	57.94	22.38	51.63	11.71	9.91	10.89	206.51	57.86	226.91	66.49	61.36	57.04	PREDICTED: E3 ubiquitin-protein ligase SGR9, amyloplastic-like [Setaria italica]	--
Cluster-13984.91728	1.02	0.92	1.82	0.12	0.2	0.04	0.84	0.43	0.93	1.8	1.83	1.59	hypothetical protein SORBIDRAFT_04g022080 [Sorghum bicolor]>gi|241933782|gb|EES06927.1| hypothetical protein SORBIDRAFT_04g022080 [Sorghum bicolor]	--
Cluster-13984.9389	0	0	0	0	0	0.01	0	0	0	0.19	0.09	0.05	PREDICTED: uncharacterized protein LOC103646027 [Zea mays]	--
Cluster-13984.95609	0	0	0	0.05	0.05	0.13	0	0.05	0.11	0.16	0.18	0.14	hypothetical protein SORBIDRAFT_06g030650 [Sorghum bicolor]>gi|241938402|gb|EES11547.1| hypothetical protein SORBIDRAFT_06g030650 [Sorghum bicolor]	--
Cluster-13984.96969	0.25	0	0	3.3	3.18	2.08	1.37	0.76	0	3.96	5.09	3.53	hypothetical protein SORBIDRAFT_04g031240 [Sorghum bicolor]>gi|241932547|gb|EES05692.1| hypothetical protein SORBIDRAFT_04g031240 [Sorghum bicolor]	--
Cluster-13984.98285	0	0	0	0	0	0	0.14	0.03	0	0	1.07	0.37	hypothetical protein SORBIDRAFT_09g004760 [Sorghum bicolor]>gi|241945948|gb|EES19093.1| hypothetical protein SORBIDRAFT_09g004760 [Sorghum bicolor]	--
Cluster-13984.98636	7.01	7.76	7.36	7.51	5.55	6.37	26.99	28.84	24.74	11.27	13.34	13.98	hypothetical protein SORBIDRAFT_09g019560 [Sorghum bicolor]>gi|241946342|gb|EES19487.1| hypothetical protein SORBIDRAFT_09g019560 [Sorghum bicolor]	--
Cluster-1576.0	0	0	0	0	0	0	0	0	0	0.44	0.64	0.39	hypothetical protein AURANDRAFT_70409 [Aureococcus anophagefferens]>gi|323448247|gb|EGB04148.1| hypothetical protein AURANDRAFT_70409 [Aureococcus anophagefferens]	--
Cluster-171.1	0	0	0	0	0	0	0	0	0	0.4	0.36	0.27	hypothetical protein PHYSODRAFT_554376 [Phytophthora sojae]>gi|348688283|gb|EGZ28097.1| hypothetical protein PHYSODRAFT_554376 [Phytophthora sojae]	--
Cluster-22394.0	0.2	0.07	0.19	0	0.06	0	0.36	0.95	0.9	0.36	0.07	0.1	hypothetical protein SORBIDRAFT_08g003790 [Sorghum bicolor]>gi|241942558|gb|EES15703.1| hypothetical protein SORBIDRAFT_08g003790 [Sorghum bicolor]	--
Cluster-2628.0	0	0	0	0	0	0	0	0	0	2.77	1.3	0.93	hypothetical protein, variant [Aphanomyces invadans]>gi|574480917|gb|ETW07910.1| hypothetical protein, variant [Aphanomyces invadans]	--
Cluster-3843.0	0	0	0	0	0	0	0	0	0	0.37	0.68	0.58	PREDICTED: E3 ubiquitin-protein ligase SINAT2-like [Nicotiana sylvestris]>gi|698555038|ref|XP_009770384.1| PREDICTED: E3 ubiquitin-protein ligase SINAT2-like [Nicotiana sylvestris]	--
Cluster-4852.0	0	0	0	0	0	0	0	0	0	0.62	1.09	0.83	PREDICTED: E3 ubiquitin-protein ligase PRT1 [Setaria italica]	--
Cluster-555.0	0	0	0	0	0	0	0	0	0	1.18	0.84	0.77	predicted protein [Micromonas pusilla CCMP1545]>gi|226456542|gb|EEH53843.1| predicted protein [Micromonas pusilla CCMP1545]	--
Cluster-6242.0	0	0	0	0	0	0	0	0	0	0.5	0.25	0.53	ubiquitin-protein ligase E3 [Cyanidioschyzon merolae strain 10D]>gi|449018946|dbj|BAM82348.1| ubiquitin-protein ligase E3 [Cyanidioschyzon merolae strain 10D]	--
Cluster-6834.0	0	0	0	0	0	0	0	0	0.03	0.25	0.5	0.26	PREDICTED: E3 ubiquitin-protein ligase SINAT2-like [Erythranthe guttatus]>gi|604336112|gb|EYU39958.1| hypothetical protein MIMGU_mgv1a010793mg [Erythranthe guttata]>gi|604336113|gb|EYU39959.1| hypothetical protein MIMGU_mgv1a010793mg [Erythranthe guttata]	--
Cluster-7135.0	0	0	0	0	0	0	0	0.03	0	0.58	0.29	0.38	--	--
Cluster-7304.0	0	0	0	0	0	0	0	0.04	0	0.34	0.42	0.39	conserved hypothetical protein [Phytophthora infestans T30-4]>gi|262097977|gb|EEY56029.1| conserved hypothetical protein [Phytophthora infestans T30-4]	--
Cluster-7952.0	0	0	0	0	0	0	0.04	0	0	0.68	1.21	1.6	BnaC07g12460D [Brassica napus]	--
Cluster-9477.0	0	0	0	0	0.03	0	0	0	0	0.19	0.39	0.39	--	--
Cluster-13984.116467	0.7	0.46	0.68	0.19	0.57	1.17	2.76	2.66	2.3	0.97	0.54	0.99	hypothetical protein SORBIDRAFT_02g025520 [Sorghum bicolor]>gi|241925811|gb|EER98955.1| hypothetical protein SORBIDRAFT_02g025520 [Sorghum bicolor]	AIP2
Cluster-13984.149256	0.53	0.54	0.25	0.91	0.61	0.99	1.78	2.05	2.3	0.49	0.13	0.31	hypothetical protein SORBIDRAFT_02g025520 [Sorghum bicolor]>gi|241925811|gb|EER98955.1| hypothetical protein SORBIDRAFT_02g025520 [Sorghum bicolor]	AIP2
Cluster-13984.51406	0	0	0.08	0	0	0	0.49	0.32	0.46	0	0	0	hypothetical protein SORBIDRAFT_02g033390 [Sorghum bicolor]>gi|241926243|gb|EER99387.1| hypothetical protein SORBIDRAFT_02g033390 [Sorghum bicolor]	AMFR, GP78
Cluster-13984.84502	0.11	0	0	0.27	0.04	0.34	0.01	0.21	0.34	0.02	0.02	0.05	hypothetical protein SORBIDRAFT_02g033390 [Sorghum bicolor]>gi|241926243|gb|EER99387.1| hypothetical protein SORBIDRAFT_02g033390 [Sorghum bicolor]	AMFR, GP78
Cluster-13984.140207	4.62	3.45	4.24	25.73	22.39	30.41	10.97	9.86	13.29	23.3	24.9	16.88	putative RING zinc finger domain superfamily protein [Zea mays]	ARIH1
Cluster-13984.50687	3.2	8.93	6.28	1	1.52	1.53	1.19	2.17	0.93	5.59	6.12	6.49	hypothetical protein SORBIDRAFT_07g025570 [Sorghum bicolor]>gi|241942124|gb|EES15269.1| hypothetical protein SORBIDRAFT_07g025570 [Sorghum bicolor]	ARIH1
Cluster-13984.87131	0.69	0	0	0	0	0	1.97	0.03	1.73	0	0	0	predicted protein [Hordeum vulgare subsp. vulgare]>gi|326527705|dbj|BAK08127.1| predicted protein [Hordeum vulgare subsp. vulgare]	ARIH1
Cluster-13984.87581	0	0.16	0.01	0.74	0.89	1.09	1.81	1.54	2.09	0.66	0.29	0.75	PREDICTED: uncharacterized LOC100383448 isoform X1 [Zea mays]>gi|414586613|tpg|DAA37184.1| TPA: putative RING zinc finger domain superfamily protein [Zea mays]	ARIH1
Cluster-15218.0	0	0.15	0.05	0.28	0.36	0.42	0.31	0.08	0.19	0.99	0.39	0.59	hypothetical protein SORBIDRAFT_02g032650 [Sorghum bicolor]>gi|241926204|gb|EER99348.1| hypothetical protein SORBIDRAFT_02g032650 [Sorghum bicolor]	ARIH1
Cluster-3602.0	0	0	0	0	0	0	0	0	0	0.32	0.45	0.41	hypothetical protein EMIHUDRAFT_430487 [Emiliania huxleyi CCMP1516]>gi|551620192|ref|XP_005790679.1| hypothetical protein EMIHUDRAFT_415010 [Emiliania huxleyi CCMP1516]>gi|485626734|gb|EOD22420.1| hypothetical protein EMIHUDRAFT_430487 [Emiliania huxleyi CCMP1516]>gi|485644292|gb|EOD38250.1| hypothetical protein EMIHUDRAFT_415010 [Emiliania huxleyi CCMP1516]	ARIH1
Cluster-13984.10198	0.05	0	0.1	0.1	0.24	0.34	0.99	0.71	0.41	0.67	0.83	0.75	PREDICTED: RING-H2 finger protein ATL39-like [Zea mays]	ATL41
Cluster-13984.73342	17.41	8.66	20.65	107.34	44.9	80.31	165.5	62.16	164.53	201.61	210.43	154.11	hypothetical protein SORBIDRAFT_03g034930 [Sorghum bicolor]>gi|241928347|gb|EES01492.1| hypothetical protein SORBIDRAFT_03g034930 [Sorghum bicolor]	ATL41
Cluster-13984.7821	0.17	0.3	0.08	1.24	0.62	0.98	0.3	0.27	0.37	0.62	0.86	0.54	hypothetical protein SORBIDRAFT_04g008940 [Sorghum bicolor]>gi|241933438|gb|EES06583.1| hypothetical protein SORBIDRAFT_04g008940 [Sorghum bicolor]	ATL41
Cluster-17270.0	0.11	0.11	0.11	0	0	0	0	0	0.22	0.62	1	0.59	unknown [Zea mays]>gi|413944538|gb|AFW77187.1| putative RING zinc finger domain superfamily protein [Zea mays]	ATL41
Cluster-13984.157258	0.41	0	0.8	0.75	1.57	0.83	0.68	0.31	0.42	2.74	3.05	2.72	hypothetical protein SORBIDRAFT_10g007490 [Sorghum bicolor]>gi|241916282|gb|EER89426.1| hypothetical protein SORBIDRAFT_10g007490 [Sorghum bicolor]	ATL6S
Cluster-13984.159919	0.29	0	0	0.56	0.66	0.83	0.72	0.2	0.45	1.4	1.9	0.88	PREDICTED: E3 ubiquitin-protein ligase ATL31-like [Zea mays]>gi|413944084|gb|AFW76733.1| putative RING zinc finger domain superfamily protein [Zea mays]	ATL6S
Cluster-13984.159920	0.27	0.27	0.34	1.18	0.85	1.32	0.11	0.09	0	1.65	2.56	1.69	PREDICTED: E3 ubiquitin-protein ligase ATL31-like [Zea mays]>gi|413944084|gb|AFW76733.1| putative RING zinc finger domain superfamily protein [Zea mays]	ATL6S
Cluster-13984.16923	0.7	0.82	0.66	8.15	7.5	7.73	2.45	3.13	2.86	8.74	8.06	7.7	hypothetical protein SORBIDRAFT_09g030900 [Sorghum bicolor]>gi|241945670|gb|EES18815.1| hypothetical protein SORBIDRAFT_09g030900 [Sorghum bicolor]	ATL6S
Cluster-13984.3645	0.22	0.37	0.54	0.34	0.13	0.12	0.26	0.17	0.11	1.16	1.77	1.32	hypothetical protein SORBIDRAFT_04g008940 [Sorghum bicolor]>gi|241933438|gb|EES06583.1| hypothetical protein SORBIDRAFT_04g008940 [Sorghum bicolor]	ATL6S
Cluster-13984.71024	14.39	14.7	16.17	1.38	1.07	1.47	12.73	13.65	15.44	5.33	5.54	5.74	putative RING zinc finger domain superfamily protein [Zea mays]	ATL6S
Cluster-13984.87127	7.4	6.57	6.05	1.4	1.06	1.33	2.31	1.98	2.93	1.82	1.5	1.58	hypothetical protein SORBIDRAFT_01g044650 [Sorghum bicolor]>gi|241919588|gb|EER92732.1| hypothetical protein SORBIDRAFT_01g044650 [Sorghum bicolor]	ATL6S
Cluster-13984.8781	0.3	0.36	0.11	3.08	2.05	2.95	5.27	2.21	7.12	7.13	8.79	8.92	hypothetical protein SORBIDRAFT_10g021020 [Sorghum bicolor]>gi|241916726|gb|EER89870.1| hypothetical protein SORBIDRAFT_10g021020 [Sorghum bicolor]	ATL6S
Cluster-13984.94079	47.3	47.63	42.63	5.22	4.3	5.02	51.23	45.06	49.45	21.58	19.48	20.78	hypothetical protein SORBIDRAFT_04g033820 [Sorghum bicolor]>gi|241932695|gb|EES05840.1| hypothetical protein SORBIDRAFT_04g033820 [Sorghum bicolor]	ATL6S
Cluster-13984.147268	2.72	1.69	2.15	7.23	4.96	5.83	0.44	0.42	0.84	4.99	5.4	5.13	PREDICTED: RING-H2 finger protein ATL72-like [Zea mays]>gi|413937169|gb|AFW71720.1| putative RING zinc finger domain superfamily protein [Zea mays]	ATL76S
Cluster-13984.167891	0.37	0.41	0.47	1.39	1.55	1.82	0.48	0.91	0.53	7.58	6.21	7.77	PREDICTED: RING-H2 finger protein ATL73-like isoform X1 [Zea mays]>gi|670445857|ref|XP_008663189.1| PREDICTED: RING-H2 finger protein ATL73-like isoform X1 [Zea mays]	ATL76S
Cluster-13984.5888	1.94	2.62	2.12	1.35	1.6	0.89	5.44	4.78	6.21	0.92	0.74	0.75	hypothetical protein SORBIDRAFT_04g008920 [Sorghum bicolor]>gi|241933436|gb|EES06581.1| hypothetical protein SORBIDRAFT_04g008920 [Sorghum bicolor]	ATL76S
Cluster-13984.60249	13.26	7.67	13.65	58.01	52.94	47.79	38.31	23.17	38.48	64.74	62.75	62.52	hypothetical protein SORBIDRAFT_09g023450 [Sorghum bicolor]>gi|241945247|gb|EES18392.1| hypothetical protein SORBIDRAFT_09g023450 [Sorghum bicolor]	ATL76S
Cluster-13984.10242	0	0	0	0	0.04	0	0	0	0	0.14	0.15	0.13	TPA: putative SPX (SYG1/Pho81/XPR1) domain-containing protein [Zea mays]	BAH, NLA
Cluster-13984.10243	0	0.09	0	0.53	0.72	0.52	0.34	0.08	0.42	1.25	0.74	0.87	uncharacterized protein LOC100274874 [Zea mays]>gi|670359136|ref|XP_008669014.1| PREDICTED: uncharacterized protein LOC100274874 isoform X1 [Zea mays]>gi|194702306|gb|ACF85237.1| unknown [Zea mays]>gi|195607262|gb|ACG25461.1| hypothetical protein [Zea mays]>gi|195625324|gb|ACG34492.1| hypothetical protein [Zea mays]	BAH, NLA
Cluster-13984.134299	0.27	0.31	0.34	0	0	0.57	0.13	0.14	0.08	0	0.07	0.04	PREDICTED: E3 ubiquitin ligase BIG BROTHER [Setaria italica]	BB
Cluster-13984.144930	0	0	0	0.44	0.12	0	0.18	0.08	0	1.31	0.35	0.82	hypothetical protein SORBIDRAFT_02g030410 [Sorghum bicolor]>gi|241926074|gb|EER99218.1| hypothetical protein SORBIDRAFT_02g030410 [Sorghum bicolor]	BB
Cluster-13984.19685	0.18	0.05	0.08	1.03	0.63	0.53	0.15	0.24	0.1	1.32	1.55	1.33	PREDICTED: protein binding protein isoform X1 [Zea mays]>gi|413942672|gb|AFW75321.1| putative RING zinc finger domain superfamily protein [Zea mays]	BB
Cluster-13984.31607	9.83	11.84	10.85	54.75	52.78	56.42	34.83	39.49	34.27	83.04	88.24	89.38	PREDICTED: protein binding protein isoform X2 [Zea mays]	BB
Cluster-13984.39413	0.4	0.17	0.13	0.4	0.2	0.16	2.29	1.72	1.48	0.27	0.11	0.04	hypothetical protein SORBIDRAFT_07g024950 [Sorghum bicolor]>gi|241942094|gb|EES15239.1| hypothetical protein SORBIDRAFT_07g024950 [Sorghum bicolor]	BB
Cluster-13984.59333	0	0.19	0	0	0	0.11	0.08	0.19	0.1	0	0	0	hypothetical protein SORBIDRAFT_02g031050 [Sorghum bicolor]>gi|241923950|gb|EER97094.1| hypothetical protein SORBIDRAFT_02g031050 [Sorghum bicolor]	BB
Cluster-13984.59334	0	0	0.41	0.02	0.78	0.92	0	0	0	0.55	0.82	0.51	PREDICTED: E3 ubiquitin ligase BIG BROTHER-related-like [Brachypodium distachyon]	BB
Cluster-13984.70278	0	0.08	0.2	1.49	1	1.38	0.13	0.16	0.29	1.4	0.74	1.58	protein binding protein [Zea mays]	BB
Cluster-13984.74329	0	0	0	0	0.2	0.06	0	0	0	0.37	0.25	0.24	PREDICTED: E3 ubiquitin ligase BIG BROTHER-related-like [Brachypodium distachyon]	BB
Cluster-13984.100683	2.08	1.53	1.19	3.06	1.82	1.03	0	0.27	0.24	2.15	1.63	0.79	putative RING zinc finger domain superfamily protein [Zea mays]	BOI
Cluster-13984.100685	0.34	6.14	3.5	1.98	0.8	10.71	0.05	0.39	0	0.02	3.36	2.88	putative RING zinc finger domain superfamily protein [Zea mays]	BOI
Cluster-13984.106940	1.95	2.2	1.62	1.12	0.74	0.86	2.65	3.49	2.19	0	0.17	0.24	hypothetical protein SORBIDRAFT_04g002540 [Sorghum bicolor]>gi|241933082|gb|EES06227.1| hypothetical protein SORBIDRAFT_04g002540 [Sorghum bicolor]	BOI
Cluster-13984.119282	0.85	0.6	0.06	1.36	0.54	0.57	0.17	0.09	0.04	1.23	1.72	0.9	putative RING zinc finger domain superfamily protein [Zea mays]	BOI
Cluster-13984.17851	0	0.09	0.14	0.45	1.13	1.33	0.97	0.8	0.23	0.65	1.95	1.46	hypothetical protein SORBIDRAFT_04g021330 [Sorghum bicolor]>gi|241932017|gb|EES05162.1| hypothetical protein SORBIDRAFT_04g021330 [Sorghum bicolor]	BOI
Cluster-13984.57858	2.35	3.03	3.27	3.78	3.26	1.53	4.14	5.92	6.13	1.72	0.71	1.74	hypothetical protein SORBIDRAFT_04g021320 [Sorghum bicolor]>gi|241932016|gb|EES05161.1| hypothetical protein SORBIDRAFT_04g021320 [Sorghum bicolor]	BOI
Cluster-13984.66242	0.98	0.27	1.08	0	0.27	0.35	1.74	1.02	1.59	0.12	0.36	0.31	hypothetical protein SORBIDRAFT_04g002540 [Sorghum bicolor]>gi|241933082|gb|EES06227.1| hypothetical protein SORBIDRAFT_04g002540 [Sorghum bicolor]	BOI
Cluster-13984.75288	0.89	0.21	0.18	0.45	0.34	0.64	2.1	1.42	2.17	1.8	0.79	1.19	hypothetical protein SORBIDRAFT_04g031490 [Sorghum bicolor]>gi|241932564|gb|EES05709.1| hypothetical protein SORBIDRAFT_04g031490 [Sorghum bicolor]	BOI
Cluster-13984.77947	6.49	10.7	16.32	1.1	6.89	0.3	1.1	3.03	2.86	1.73	4.32	4.31	putative RING zinc finger domain superfamily protein [Zea mays]	BOI
Cluster-13984.92357	0.56	0.61	1.49	1.87	2.39	1.86	0.61	0.03	0.46	5.03	4.34	1.74	putative RING zinc finger domain superfamily protein [Zea mays]	BOI
Cluster-13984.143743	0.16	0.16	0	0	0.79	1.03	1.01	0.58	0.46	0.48	0.23	0.48	TPA: putative RING zinc finger domain superfamily protein [Zea mays]	DRIP
Cluster-13984.149125	0	0	0	0	0	0	0	0	0.37	0.3	0.21	0.4	PREDICTED: E3 ubiquitin protein ligase DRIP2-like [Zea mays]>gi|414872711|tpg|DAA51268.1| TPA: putative RING zinc finger domain superfamily protein [Zea mays]	DRIP
Cluster-13984.152188	0.02	0	0.22	0.04	0	0.12	0.03	0.05	0.13	0.38	0.24	0.43	PREDICTED: E3 ubiquitin-protein ligase RFWD3-like isoform X2 [Zea mays]	E2.4.1.207
Cluster-13984.92695	0.66	0.45	0.01	0	0	0	0	0.24	0.19	0	0.05	0	PREDICTED: E3 ubiquitin-protein ligase RFWD3-like isoform X2 [Zea mays]	E2.4.1.207
Cluster-13937.0	0	0.05	0	0.87	0.85	1.42	0.82	0.92	0.77	0.97	0.82	1.01	hypothetical protein SORBIDRAFT_06g017730 [Sorghum bicolor]>gi|241937717|gb|EES10862.1| hypothetical protein SORBIDRAFT_06g017730 [Sorghum bicolor]	EL5
Cluster-13984.99085	9.27	6.9	8.19	1.86	0.76	1.48	30.94	21.28	32.16	58.28	45.04	32.74	PREDICTED: E3 ubiquitin-protein ligase EL5-like [Zea mays]>gi|413922713|gb|AFW62645.1| putative RING zinc finger domain superfamily protein [Zea mays]	EL5
Cluster-13984.152804	0.27	0	0	0.14	0.08	0.33	0	0.06	0	0.64	0.33	0.62	PREDICTED: uncharacterized protein LOC100502271 isoform X1 [Zea mays]	FANCL, PHF9
Cluster-13984.16901	0	0	0.3	0	0.2	0	0.3	0.33	0.29	0	0	0	PREDICTED: uncharacterized protein LOC100502271 isoform X1 [Zea mays]	FANCL, PHF9
Cluster-13984.8436	0.01	0.3	0	0.03	0.22	0.11	0	0	0	0	0	0	hypothetical protein SORBIDRAFT_01g009490 [Sorghum bicolor]>gi|241917807|gb|EER90951.1| hypothetical protein SORBIDRAFT_01g009490 [Sorghum bicolor]	FANCL, PHF9
Cluster-13984.35799	0	0.04	0	0.72	0	0.6	0.01	0	0	0	0	0	Conserved hypothetical protein 10 [Saccharum hybrid cultivar R570]	HOS1
Cluster-1199.0	0	0	0	0	0	0	0	0	0	1.69	3.07	1.07	E3 ubiquitin-protein ligase UPL1-like protein [Glycine soja]	HUWE1, MULE, ARF-BP1
Cluster-1600.0	0	0	0	0	0	0	0	0	0	1.01	0.5	0.45	PREDICTED: E3 ubiquitin-protein ligase UPL1 isoform X1 [Vitis vinifera]	HUWE1, MULE, ARF-BP1
Cluster-3783.0	0	0	0	0	0	0	0	0	0	0.7	0.41	0.4	ubiquitin ligase type E3 [Pellia endiviifolia (species B)]>gi|238054091|gb|ACR38901.1| ubiquitin ligase type E3 [Pellia endiviifolia (species B)]	HUWE1, MULE, ARF-BP1
Cluster-13984.100679	0.58	0	0.4	0.13	0	1.21	0	0.71	0	0	0	0	PREDICTED: E3 ubiquitin-protein ligase KEG-like [Zea mays]	KEG
Cluster-13984.133183	0	0.17	0.55	0	0	0	0.77	0.31	0.42	0	0.29	0.17	PREDICTED: E3 ubiquitin-protein ligase makorin [Setaria italica]	MKRN
Cluster-13984.99481	0.01	0.16	0.22	2.28	1.03	1.13	0.02	0.89	0.21	0.27	0.05	0.05	LOC100382879 [Zea mays]>gi|670436389|ref|XP_008658836.1| PREDICTED: LOC100382879 isoform X1 [Zea mays]>gi|223974635|gb|ACN31505.1| unknown [Zea mays]>gi|407232620|gb|AFT82652.1| C3H5 C3H type transcription factor, partial [Zea mays subsp. mays]>gi|413953830|gb|AFW86479.1| putative RING zinc finger domain superfamily protein isoform 1 [Zea mays]>gi|413953831|gb|AFW86480.1| putative RING zinc finge…	MKRN
Cluster-13984.99482	0.01	0.41	0.9	0.04	0.01	0.01	0.46	0.2	0.21	1.54	0.45	0.29	LOC100382879 [Zea mays]>gi|670436389|ref|XP_008658836.1| PREDICTED: LOC100382879 isoform X1 [Zea mays]>gi|223974635|gb|ACN31505.1| unknown [Zea mays]>gi|407232620|gb|AFT82652.1| C3H5 C3H type transcription factor, partial [Zea mays subsp. mays]>gi|413953830|gb|AFW86479.1| putative RING zinc finger domain superfamily protein isoform 1 [Zea mays]>gi|413953831|gb|AFW86480.1| putative RING zinc finge…	MKRN
Cluster-13984.128009	0.47	0.69	0.13	0	0.85	0.77	0.1	0.36	0.21	0	0	0	PREDICTED: uncharacterized protein LOC105915187 [Setaria italica]	MUL1
Cluster-13984.37903	0.05	0	0.12	0.47	0.17	0.19	0.44	0.01	0	0	0	0	PREDICTED: uncharacterized protein LOC105915187 [Setaria italica]	MUL1
Cluster-13984.153347	0.19	0.27	0.32	0.34	0.27	0.4	0.33	0.31	0.24	0.05	0.16	0.05	PREDICTED: uncharacterized protein LOC103634302, partial [Zea mays]	NEUR
Cluster-13984.117404	0.17	0.33	0	1.43	1.45	0.99	1.04	1.54	0.94	0.69	0.41	0.42	hypothetical protein SORBIDRAFT_01g021330 [Sorghum bicolor]>gi|241921055|gb|EER94199.1| hypothetical protein SORBIDRAFT_01g021330 [Sorghum bicolor]	RBBP6
Cluster-13984.117405	0.66	0.42	0.89	0	0	0	0.07	0.06	0.07	0.11	0.79	0.65	hypothetical protein SORBIDRAFT_01g021330 [Sorghum bicolor]>gi|241921055|gb|EER94199.1| hypothetical protein SORBIDRAFT_01g021330 [Sorghum bicolor]	RBBP6
Cluster-13984.102391	0.87	0.16	1.57	1.36	1.16	1.61	0	0.19	0	0	0.95	0	COP1, partial [Oryza sativa Indica Group]	RFWD2, COP1
Cluster-13984.11433	0.21	0.24	0.3	0.99	0.38	0.66	0.25	0.13	0.23	1.54	1	0.96	hypothetical protein SHCRBa_107_M24_R_260 [Saccharum hybrid cultivar R570]	RFWD2, COP1
Cluster-13984.40158	0.46	0.21	0.05	0.26	0	0	0.91	1.15	0.97	0.2	0	0.44	PREDICTED: protein SPA1-RELATED 4-like isoform X2 [Setaria italica]	RFWD2, COP1
Cluster-13984.48755	0.27	0.46	0	0.9	1.1	1.02	0.68	0.66	1	0.36	0.4	0.69	hypothetical protein SORBIDRAFT_03g033340 [Sorghum bicolor]>gi|241928251|gb|EES01396.1| hypothetical protein SORBIDRAFT_03g033340 [Sorghum bicolor]	RFWD2, COP1
Cluster-13984.49944	1.05	1.03	1.75	0.52	2.18	2.72	4.79	8.92	4.51	2.32	2.2	1.84	PREDICTED: LOW QUALITY PROTEIN: protein SPA1-RELATED 4-like [Zea mays]	RFWD2, COP1
Cluster-13984.54162	0.2	0.13	0	0.12	0.45	0	1.03	1.27	0.95	0.26	0.2	0	hypothetical protein SORBIDRAFT_03g033340 [Sorghum bicolor]>gi|241928251|gb|EES01396.1| hypothetical protein SORBIDRAFT_03g033340 [Sorghum bicolor]	RFWD2, COP1
Cluster-13984.54765	0	0	0.08	0	0	0	0	0	0	0.59	0	0.15	hypothetical protein SORBIDRAFT_03g033340 [Sorghum bicolor]>gi|241928251|gb|EES01396.1| hypothetical protein SORBIDRAFT_03g033340 [Sorghum bicolor]	RFWD2, COP1
Cluster-13984.71098	0	0	0	0.08	0.16	0.06	0.13	0.07	0.09	0.42	0.49	0.36	hypothetical protein SORBIDRAFT_03g033340 [Sorghum bicolor]>gi|241928251|gb|EES01396.1| hypothetical protein SORBIDRAFT_03g033340 [Sorghum bicolor]	RFWD2, COP1
Cluster-13984.97333	0.12	0.05	0.2	0.11	0.15	0.05	0.59	0.43	0.34	0.19	0.21	0.19	hypothetical protein SORBIDRAFT_03g033340 [Sorghum bicolor]>gi|241928251|gb|EES01396.1| hypothetical protein SORBIDRAFT_03g033340 [Sorghum bicolor]	RFWD2, COP1
Cluster-13984.138838	0.3	0.17	0.37	0	0	0.17	0	0	0.16	0	0	0	hypothetical protein SORBIDRAFT_01g050080 [Sorghum bicolor]>gi|241922528|gb|EER95672.1| hypothetical protein SORBIDRAFT_01g050080 [Sorghum bicolor]	RFWD3
Cluster-13984.149777	0.27	0.1	0.26	0.08	0.07	0.09	0	0.9	0	2.49	2.83	4.05	hypothetical protein SORBIDRAFT_01g030130 [Sorghum bicolor]>gi|241918850|gb|EER91994.1| hypothetical protein SORBIDRAFT_01g030130 [Sorghum bicolor]	RFWD3
Cluster-13984.119302	1.14	0.09	1.56	0	0	0	0	0	0	0	0.29	0	hypothetical protein SORBIDRAFT_02g011340 [Sorghum bicolor]>gi|241925344|gb|EER98488.1| hypothetical protein SORBIDRAFT_02g011340 [Sorghum bicolor]	RGLG
Cluster-13984.126521	0	0.06	0	0.47	0.2	0	0.29	0.01	0	0	0	0	PREDICTED: E3 ubiquitin-protein ligase RGLG2-like [Zea mays]>gi|670436423|ref|XP_008658852.1| PREDICTED: uncharacterized protein LOC100383284 isoform X1 [Zea mays]	RGLG
Cluster-13984.143364	0.74	0.29	0.63	0	0	0.12	0.3	0.11	0.13	0	0	0.03	hypothetical protein SORBIDRAFT_02g011340 [Sorghum bicolor]>gi|241925344|gb|EER98488.1| hypothetical protein SORBIDRAFT_02g011340 [Sorghum bicolor]	RGLG
Cluster-13984.161555	0.35	0.59	0.43	0.11	0.13	0.14	0	0.03	0	0	0	0	unnamed protein product [Coffea canephora]	RGLG
Cluster-13984.47035	0.68	1.44	0	0	0	0	0.43	0.74	0	0.2	1.18	0.99	hypothetical protein SORBIDRAFT_02g011340 [Sorghum bicolor]>gi|241925344|gb|EER98488.1| hypothetical protein SORBIDRAFT_02g011340 [Sorghum bicolor]	RGLG
Cluster-13984.47036	1.83	2.24	2.31	0.73	0.74	0.69	5.62	4.4	5.34	2.54	1.57	1.98	hypothetical protein SORBIDRAFT_02g011340 [Sorghum bicolor]>gi|241925344|gb|EER98488.1| hypothetical protein SORBIDRAFT_02g011340 [Sorghum bicolor]	RGLG
Cluster-13984.49936	0	1.71	0.23	0	0.2	0.12	0.53	0.5	0.21	0	0.03	0.03	hypothetical protein SORBIDRAFT_02g011340 [Sorghum bicolor]>gi|241925344|gb|EER98488.1| hypothetical protein SORBIDRAFT_02g011340 [Sorghum bicolor]	RGLG
Cluster-13984.49937	0.54	0.01	0.6	0	0	0	0.01	0.03	0	0	0	0	hypothetical protein SORBIDRAFT_02g011340 [Sorghum bicolor]>gi|241925344|gb|EER98488.1| hypothetical protein SORBIDRAFT_02g011340 [Sorghum bicolor]	RGLG
Cluster-13984.59852	2.1	1.51	2.33	0	0.03	0	0.34	0.42	0.18	0	0.43	0.15	hypothetical protein SORBIDRAFT_02g011340 [Sorghum bicolor]>gi|241925344|gb|EER98488.1| hypothetical protein SORBIDRAFT_02g011340 [Sorghum bicolor]	RGLG
Cluster-13984.90307	0.78	1.06	0.91	0.2	0.09	0	0.33	0.59	0.37	0	0.39	0.46	hypothetical protein SORBIDRAFT_03g043290 [Sorghum bicolor]>gi|241930928|gb|EES04073.1| hypothetical protein SORBIDRAFT_03g043290 [Sorghum bicolor]	RGLG
Cluster-13984.90310	3.7	3.31	2.49	0.93	0.33	0.85	1.4	2.07	1.18	3.15	2.5	2.43	hypothetical protein SORBIDRAFT_03g043290 [Sorghum bicolor]>gi|241930928|gb|EES04073.1| hypothetical protein SORBIDRAFT_03g043290 [Sorghum bicolor]	RGLG
Cluster-13984.90318	2.36	1.36	4.04	0.23	0.11	0.26	1.27	0.55	0.39	0.86	1.08	1.09	hypothetical protein SORBIDRAFT_03g043290 [Sorghum bicolor]>gi|241930928|gb|EES04073.1| hypothetical protein SORBIDRAFT_03g043290 [Sorghum bicolor]	RGLG
Cluster-13984.109226	0.73	0	0.01	0.06	0.13	0.3	0	0	0	0.24	0.34	0.2	hypothetical protein SORBIDRAFT_02g003480 [Sorghum bicolor]>gi|241924868|gb|EER98012.1| hypothetical protein SORBIDRAFT_02g003480 [Sorghum bicolor]	RHF
Cluster-13984.112989	0.01	0.01	0.02	0	0.19	0	0.13	0.42	0.74	0.02	0.03	0.01	unknown [Zea mays]>gi|195619558|gb|ACG31609.1| zinc finger, RING-type [Zea mays]>gi|238010776|gb|ACR36423.1| unknown [Zea mays]>gi|413925335|gb|AFW65267.1| putative RING zinc finger domain superfamily protein isoform 1 [Zea mays]>gi|413925336|gb|AFW65268.1| putative RING zinc finger domain superfamily protein isoform 2 [Zea mays]>gi|413925337|gb|AFW65269.1| putative RING zinc finger domain superf…	RHF
Cluster-13984.112991	0	0	0	0.24	0	0	0.57	0.32	0	0.03	0	0.05	hypothetical protein OsI_36548 [Oryza sativa Indica Group]	RHF
Cluster-13984.122975	0.35	0.48	0.78	0	0.36	0	0	0.35	0.89	0	0	0	hypothetical protein SORBIDRAFT_01g005760 [Sorghum bicolor]>gi|241917621|gb|EER90765.1| hypothetical protein SORBIDRAFT_01g005760 [Sorghum bicolor]	RHF
Cluster-13984.129230	0.2	0.82	0.58	0.05	0	0	0.35	0.31	0.35	0.11	0.02	0.65	hypothetical protein SORBIDRAFT_02g003480 [Sorghum bicolor]>gi|241924868|gb|EER98012.1| hypothetical protein SORBIDRAFT_02g003480 [Sorghum bicolor]	RHF
Cluster-13984.129473	0	0.37	0.68	0	0.26	1.06	2.15	0.77	1.99	2.43	2.58	2.42	hypothetical protein SORBIDRAFT_01g005760 [Sorghum bicolor]>gi|241917621|gb|EER90765.1| hypothetical protein SORBIDRAFT_01g005760 [Sorghum bicolor]	RHF
Cluster-13984.143985	0.82	0.99	1.17	0.19	0.09	0.39	0.73	1.2	0.62	0.56	0.61	0.48	hypothetical protein SORBIDRAFT_02g003480 [Sorghum bicolor]>gi|241924868|gb|EER98012.1| hypothetical protein SORBIDRAFT_02g003480 [Sorghum bicolor]	RHF
Cluster-13984.46581	0.04	0.13	0.05	0	0.13	0	0.09	0.43	0.63	0.04	0.13	0.03	unknown [Zea mays]>gi|195619558|gb|ACG31609.1| zinc finger, RING-type [Zea mays]>gi|238010776|gb|ACR36423.1| unknown [Zea mays]>gi|413925335|gb|AFW65267.1| putative RING zinc finger domain superfamily protein isoform 1 [Zea mays]>gi|413925336|gb|AFW65268.1| putative RING zinc finger domain superfamily protein isoform 2 [Zea mays]>gi|413925337|gb|AFW65269.1| putative RING zinc finger domain superf…	RHF
Cluster-13984.94384	0	0	0.09	2.37	4.16	12.85	0	9.16	16.83	0	0	0	uncharacterized protein LOC100191868 [Zea mays]>gi|194690054|gb|ACF79111.1| unknown [Zea mays]	RHF
Cluster-13984.48761	0.5	0.38	0.59	0.51	0	0	0	0	0.2	0	0	0	hypothetical protein SORBIDRAFT_01g016826 [Sorghum bicolor]>gi|241920781|gb|EER93925.1| hypothetical protein SORBIDRAFT_01g016826, partial [Sorghum bicolor]	RNF1_2
Cluster-13984.55050	1.36	1.04	2.02	1.54	0.93	0.74	4.09	4.63	4.45	2.23	2.31	2.56	ribosomal protein L11 methyltransferase containing protein [Zea mays]>gi|194707960|gb|ACF88064.1| unknown [Zea mays]>gi|195614998|gb|ACG29329.1| ribosomal protein L11 methyltransferase containing protein [Zea mays]	RNF1_2
Cluster-13984.111056	33.25	37.82	34.98	48.56	47.57	51.14	133.4	148.33	126.6	39.55	38.97	40.51	hypothetical protein SORBIDRAFT_01g035310 [Sorghum bicolor]>gi|241919125|gb|EER92269.1| hypothetical protein SORBIDRAFT_01g035310 [Sorghum bicolor]	RNF115_126
Cluster-13984.33365	0	0	0	0.37	0.2	0.58	0.13	0.12	0.28	0.5	0.65	0.73	protein binding protein [Zea mays]>gi|670436081|ref|XP_008658655.1| PREDICTED: protein binding protein isoform X1 [Zea mays]>gi|195635651|gb|ACG37294.1| protein binding protein [Zea mays]>gi|413955854|gb|AFW88503.1| putative RING zinc finger domain superfamily protein isoform 1 [Zea mays]>gi|413955855|gb|AFW88504.1| putative RING zinc finger domain superfamily protein isoform 2 [Zea mays]	RNF115_126
Cluster-13984.33366	1.5	1.57	1.68	7.88	8.34	8.27	11.19	11.01	11.99	18.65	13.71	11.56	protein binding protein [Zea mays]>gi|670436081|ref|XP_008658655.1| PREDICTED: protein binding protein isoform X1 [Zea mays]>gi|195635651|gb|ACG37294.1| protein binding protein [Zea mays]>gi|413955854|gb|AFW88503.1| putative RING zinc finger domain superfamily protein isoform 1 [Zea mays]>gi|413955855|gb|AFW88504.1| putative RING zinc finger domain superfamily protein isoform 2 [Zea mays]	RNF115_126
Cluster-13984.46452	0	0.02	0	0.01	0	0.8	0	0	0.03	1.11	0.39	0.84	hypothetical protein SORBIDRAFT_09g023840 [Sorghum bicolor]>gi|241946572|gb|EES19717.1| hypothetical protein SORBIDRAFT_09g023840 [Sorghum bicolor]	RNF115_126
Cluster-13984.67894	4.39	0.77	4.14	0	0	2.49	0	0	0	0.15	0	0	protein binding protein [Zea mays]>gi|195615070|gb|ACG29365.1| protein binding protein [Zea mays]>gi|219884259|gb|ACL52504.1| unknown [Zea mays]>gi|413946887|gb|AFW79536.1| putative RING zinc finger domain superfamily protein [Zea mays]	RNF115_126
Cluster-3469.0	0	0	0	0	0	0	0	0	0	0.61	0.33	0.99	hypothetical protein CISIN_1g0186891mg [Citrus sinensis]	RNF115_126
Cluster-13984.120049	0.71	1.02	0.02	0.41	0.41	0	0.1	0.11	0	0.48	0.75	0.81	PREDICTED: receptor homology region, transmembrane domain- and RING domain-containing protein 1 isoform X1 [Brachypodium distachyon]	RNF13, RZF
Cluster-13984.120053	0.33	0.38	0.01	0	0.91	0.13	0.47	0.26	0.42	0	0	0	PREDICTED: receptor homology region, transmembrane domain- and RING domain-containing protein 1 isoform X1 [Brachypodium distachyon]	RNF13, RZF
Cluster-13984.49901	0.14	0.04	0.19	0.03	0.02	0.08	0.35	0.48	0.15	0.01	0.03	0	PREDICTED: receptor homology region, transmembrane domain- and RING domain-containing protein 2-like [Setaria italica]>gi|514791806|ref|XP_004972419.1| PREDICTED: receptor homology region, transmembrane domain- and RING domain-containing protein 2-like [Setaria italica]>gi|514791810|ref|XP_004972420.1| PREDICTED: receptor homology region, transmembrane domain- and RING domain-containing protein 2…	RNF13, RZF
Cluster-13984.63846	0.33	0.88	1.63	0	0.79	0.41	0	0	0	0	0.53	0.7	hypothetical protein SORBIDRAFT_06g003330 [Sorghum bicolor]>gi|241938740|gb|EES11885.1| hypothetical protein SORBIDRAFT_06g003330 [Sorghum bicolor]	RNF13, RZF
Cluster-13984.68931	0	0.01	0	0.01	0.17	0.09	0.12	0.33	0.2	0.02	0	0	PREDICTED: receptor homology region, transmembrane domain- and RING domain-containing protein 2-like [Setaria italica]>gi|514791806|ref|XP_004972419.1| PREDICTED: receptor homology region, transmembrane domain- and RING domain-containing protein 2-like [Setaria italica]>gi|514791810|ref|XP_004972420.1| PREDICTED: receptor homology region, transmembrane domain- and RING domain-containing protein 2…	RNF13, RZF
Cluster-13984.127170	0.5	0.58	1.39	0.95	1.25	0.1	3.33	2.34	1.93	0.59	0.65	0.87	hypothetical protein SORBIDRAFT_06g027150 [Sorghum bicolor]>gi|241939621|gb|EES12766.1| hypothetical protein SORBIDRAFT_06g027150 [Sorghum bicolor]	RNF14, ARA54
Cluster-13984.3147	0.2	0	0	0	0	0.16	0.27	0.27	0.27	0.02	0	0	OSJNBa0006A01.8 [Oryza sativa Japonica Group]>gi|58532139|emb|CAE04141.3| OSJNBa0009P12.28 [Oryza sativa Japonica Group]>gi|116311049|emb|CAH67980.1| OSIGBa0142I02-OSIGBa0101B20.23 [Oryza sativa Indica Group]>gi|125591482|gb|EAZ31832.1| hypothetical protein OsJ_15992 [Oryza sativa Japonica Group]	RNF14, ARA54
Cluster-13984.3148	0.02	0	0	0.18	0	0.32	0.19	0.1	0.52	0	0	0	hypothetical protein OsI_17210 [Oryza sativa Indica Group]	RNF14, ARA54
Cluster-13984.26364	0.99	0.67	0.21	0.99	2.01	2.49	0.11	0.29	0.08	2.05	2.39	2.24	hypothetical protein SORBIDRAFT_07g022160 [Sorghum bicolor]>gi|241940804|gb|EES13949.1| hypothetical protein SORBIDRAFT_07g022160 [Sorghum bicolor]	RNF144
Cluster-13984.26365	2.84	3.95	3.85	5.25	4.12	4.11	0.88	1.03	0.62	4.34	4.36	6.59	hypothetical protein SORBIDRAFT_07g022160 [Sorghum bicolor]>gi|241940804|gb|EES13949.1| hypothetical protein SORBIDRAFT_07g022160 [Sorghum bicolor]	RNF144
Cluster-13984.32776	2.29	3.04	3.54	0.68	0.44	0.61	0	0.04	0	0.09	0.09	0.07	PREDICTED: uncharacterized protein LOC100194163 isoform X1 [Zea mays]>gi|195649461|gb|ACG44198.1| ubiquitin-protein ligase/ zinc ion binding protein [Zea mays]>gi|413921940|gb|AFW61872.1| putative RING zinc finger domain superfamily protein [Zea mays]	RNF144
Cluster-13984.39359	0.81	1.23	1.18	0.63	0.6	0.58	0.09	0.23	0.03	0.13	0.15	0.18	hypothetical protein SORBIDRAFT_02g024820 [Sorghum bicolor]>gi|241923599|gb|EER96743.1| hypothetical protein SORBIDRAFT_02g024820 [Sorghum bicolor]	RNF144
Cluster-13984.100419	2.13	0	2.97	1.63	0.57	0.3	0.75	1.11	0	7.39	8.03	4.09	hypothetical protein SORBIDRAFT_01g001940 [Sorghum bicolor]>gi|241917414|gb|EER90558.1| hypothetical protein SORBIDRAFT_01g001940 [Sorghum bicolor]	RNF170
Cluster-13984.77892	3.38	4.12	2.98	5.59	5.6	8.2	16.01	9.74	12.82	2.47	3.56	5.07	hypothetical protein SORBIDRAFT_01g001920 [Sorghum bicolor]>gi|241917413|gb|EER90557.1| hypothetical protein SORBIDRAFT_01g001920 [Sorghum bicolor]	RNF170
Cluster-13984.32971	1.01	0.4	1.03	1.43	0	0.69	1.78	2.02	2.06	0	0.6	0.46	PREDICTED: C-terminal zinc-finger isoform X1 [Zea mays]	RNF38_44
Cluster-13984.74347	1.79	1.34	1.06	5.51	3.27	3.57	33.26	32.54	30.33	11.88	12.93	12.43	PREDICTED: ring domain containing protein isoform X1 [Zea mays]	RNF5
Cluster-13984.82915	44.73	44.76	49.87	80.09	79.25	88.99	469.01	498.11	447.96	126.42	122.89	124.94	PREDICTED: ring domain containing protein isoform X1 [Zea mays]	RNF5
Cluster-6118.1	0	0	0	0	0	0.07	0	0	0	0.86	0.66	1.31	hypothetical protein CHLNCDRAFT_33679 [Chlorella variabilis]>gi|307111917|gb|EFN60151.1| hypothetical protein CHLNCDRAFT_33679 [Chlorella variabilis]	RNF5
Cluster-13984.36292	0	0	0	0	0.4	0.7	0.49	0.28	0	0	0	0	hypothetical protein SORBIDRAFT_01g039740 [Sorghum bicolor]>gi|241921963|gb|EER95107.1| hypothetical protein SORBIDRAFT_01g039740 [Sorghum bicolor]	SDIR1
Cluster-13984.65515	0	0	0	0	0	0	0.29	0.6	0.35	0.65	0.22	0.4	hypothetical protein SORBIDRAFT_01g039740 [Sorghum bicolor]>gi|241921963|gb|EER95107.1| hypothetical protein SORBIDRAFT_01g039740 [Sorghum bicolor]	SDIR1
Cluster-13984.168885	0	0	0	0	0	0	0	0	0	0.38	0.52	0.58	ubiquitin ligase 2, partial [Symbiodinium sp. C3]	SIAH1
Cluster-13984.25108	0.18	0.75	0.32	0.53	0.64	0.5	0	0	0.15	0	0	0	hypothetical protein SORBIDRAFT_09g004070 [Sorghum bicolor]>gi|241944586|gb|EES17731.1| hypothetical protein SORBIDRAFT_09g004070 [Sorghum bicolor]	SIAH1
Cluster-13984.25109	1.16	1.05	1.15	0.35	0.59	0.76	0.13	0.16	0.16	0.03	0	0.06	hypothetical protein SORBIDRAFT_09g004070 [Sorghum bicolor]>gi|241944586|gb|EES17731.1| hypothetical protein SORBIDRAFT_09g004070 [Sorghum bicolor]	SIAH1
Cluster-13984.26845	0.93	0.5	0.88	0.39	0.34	0	0.34	0.41	0	0.08	0	0	Ubiquitin-protein ligase/ zinc ion binding protein [Zea mays]>gi|194705536|gb|ACF86852.1| unknown [Zea mays]>gi|195658737|gb|ACG48836.1| ubiquitin-protein ligase/ zinc ion binding protein [Zea mays]>gi|414877775|tpg|DAA54906.1| TPA: Ubiquitin-protein ligase/ zinc ion binding protein [Zea mays]	SIAH1
Cluster-13984.3933	0.29	0.28	0.21	0.22	0.17	0.25	0	0.02	0	0	0	0.05	hypothetical protein SORBIDRAFT_09g004070 [Sorghum bicolor]>gi|241944586|gb|EES17731.1| hypothetical protein SORBIDRAFT_09g004070 [Sorghum bicolor]	SIAH1
Cluster-13984.75108	0	0.04	0	0.86	0.51	0.15	0.42	0	0.31	0.36	0.15	0	hypothetical protein SORBIDRAFT_04g002390 [Sorghum bicolor]>gi|241931298|gb|EES04443.1| hypothetical protein SORBIDRAFT_04g002390 [Sorghum bicolor]	SIAH1
Cluster-13984.84258	11.46	12.68	11.08	2.81	2.1	1.8	1.19	1.43	0.7	0.36	0.93	0.64	hypothetical protein OsI_11609 [Oryza sativa Indica Group]>gi|222624940|gb|EEE59072.1| hypothetical protein OsJ_10880 [Oryza sativa Japonica Group]	SIAH1
Cluster-25016.0	0.17	0.18	0	0.05	0.05	0	0.1	0.18	0.33	0.42	0.62	0.34	PREDICTED: ubiquitin-protein ligase/ zinc ion binding protein isoform X1 [Zea mays]>gi|195637140|gb|ACG38038.1| ubiquitin-protein ligase/ zinc ion binding protein [Zea mays]>gi|224034857|gb|ACN36504.1| unknown [Zea mays]>gi|414876560|tpg|DAA53691.1| TPA: Ubiquitin-protein ligase/ zinc ion binding protein isoform 1 [Zea mays]>gi|414876561|tpg|DAA53692.1| TPA: Ubiquitin-protein ligase/ zinc ion bin…	SIAH1
Cluster-13984.104989	0.5	0.59	0	0	0.34	0	1.18	0.2	0.58	0	0.06	0.09	hypothetical protein SORBIDRAFT_03g024030 [Sorghum bicolor]>gi|241929947|gb|EES03092.1| hypothetical protein SORBIDRAFT_03g024030 [Sorghum bicolor]	SIS3
Cluster-13984.140438	0.46	1.12	0	0.01	0.32	0	0.58	0.57	0.51	0	0.05	0.12	hypothetical protein SORBIDRAFT_03g024030 [Sorghum bicolor]>gi|241929947|gb|EES03092.1| hypothetical protein SORBIDRAFT_03g024030 [Sorghum bicolor]	SIS3
Cluster-13984.47153	0	0	0	0	0.18	0	0.33	0.39	0	1.07	0.73	0.45	hypothetical protein SORBIDRAFT_03g024030 [Sorghum bicolor]>gi|241929947|gb|EES03092.1| hypothetical protein SORBIDRAFT_03g024030 [Sorghum bicolor]	SIS3
Cluster-13984.30864	0	0	0	0.18	0	0.89	0.13	0	0	0.36	0.35	0.65	STIP1 homology and U box-containing protein 1 [Zea mays]>gi|195625764|gb|ACG34712.1| STIP1 homology and U box-containing protein 1 [Zea mays]>gi|413942427|gb|AFW75076.1| STIP1 and U box-containing protein 1 [Zea mays]	STUB1, CHIP
Cluster-13984.170571	0	0	0	0	0	0	0	0	0	1.02	0	0.34	predicted protein [Physcomitrella patens]>gi|162669968|gb|EDQ56545.1| predicted protein, partial [Physcomitrella patens]	SYVN1, HRD1
Cluster-13984.51200	0.88	0	0	0	0	0	0	0	0.32	0	0.39	0.89	hypothetical protein SORBIDRAFT_10g011070 [Sorghum bicolor]>gi|241916505|gb|EER89649.1| hypothetical protein SORBIDRAFT_10g011070 [Sorghum bicolor]	SYVN1, HRD1
Cluster-2208.0	0	0	0	0	0	0	0	0	0	0.32	0.85	0.32	predicted protein, partial [Micromonas pusilla CCMP1545]>gi|226463549|gb|EEH60827.1| predicted protein, partial [Micromonas pusilla CCMP1545]	SYVN1, HRD1
Cluster-5690.0	0	0	0	0	0	0	0	0	0	0	1.17	0.95	predicted protein [Physcomitrella patens]>gi|162669968|gb|EDQ56545.1| predicted protein, partial [Physcomitrella patens]	SYVN1, HRD1
Cluster-13984.150296	1.26	1.21	1	0.47	0.18	0.77	0.44	0.25	0.3	0.15	0	0	uncharacterized LOC100279207 [Zea mays]>gi|219884093|gb|ACL52421.1| unknown [Zea mays]>gi|413917440|gb|AFW57372.1| putative RING zinc finger domain superfamily protein [Zea mays]	TRAIP, TRIP
Cluster-13984.121001	0.65	0	1.16	9.8	9.46	6.93	7.74	8.06	7.85	4.36	3.52	5.56	PREDICTED: E3 ubiquitin-protein ligase UPL3-like [Zea mays]>gi|414587786|tpg|DAA38357.1| TPA: hypothetical protein ZEAMMB73_902336 [Zea mays]>gi|414587787|tpg|DAA38358.1| TPA: hypothetical protein ZEAMMB73_902336 [Zea mays]	TRIP12
Cluster-13984.42870	0.14	0.31	0	0.63	0.45	0.33	0.87	1.2	1.48	0	0	0.19	PREDICTED: E3 ubiquitin-protein ligase UPL4 [Zea mays]	TRIP12
Cluster-13984.57775	0	0	0.64	0	0	0	0.74	0.17	0.1	0.07	0.21	0	PREDICTED: E3 ubiquitin-protein ligase UPL4 [Zea mays]	TRIP12
Cluster-13984.57776	0.48	0.28	0.38	0	0	0.15	0	0	0	0.99	0.91	0.69	PREDICTED: E3 ubiquitin-protein ligase UPL4 [Zea mays]	TRIP12
Cluster-13984.57778	0	0	0.04	0	0	0	0.16	0.04	0.02	0.02	0.01	0	hypothetical protein SORBIDRAFT_09g022820 [Sorghum bicolor]>gi|241946517|gb|EES19662.1| hypothetical protein SORBIDRAFT_09g022820 [Sorghum bicolor]	TRIP12
Cluster-13984.71039	0.01	0.01	0	0.05	0.01	0.01	0.11	0.22	0.18	0	0	0.01	hypothetical protein SORBIDRAFT_09g022820 [Sorghum bicolor]>gi|241946517|gb|EES19662.1| hypothetical protein SORBIDRAFT_09g022820 [Sorghum bicolor]	TRIP12
Cluster-13984.78865	0	0.19	0.13	0	0	0	0.12	0	0.27	0.26	0.28	0	hypothetical protein SORBIDRAFT_06g003290 [Sorghum bicolor]>gi|241938736|gb|EES11881.1| hypothetical protein SORBIDRAFT_06g003290 [Sorghum bicolor]	TRIP12
Cluster-13984.898	0	0	0	0	0	0	0	0	0	0.58	0.6	0.5	PREDICTED: E3 ubiquitin-protein ligase UPL3 [Beta vulgaris subsp. vulgaris]>gi|731357748|ref|XP_010690375.1| PREDICTED: E3 ubiquitin-protein ligase UPL3 [Beta vulgaris subsp. vulgaris]>gi|731357750|ref|XP_010690376.1| PREDICTED: E3 ubiquitin-protein ligase UPL3 [Beta vulgaris subsp. vulgaris]>gi|870849143|gb|KMT01406.1| hypothetical protein BVRB_9g214150 [Beta vulgaris subsp. vulgaris]	TRIP12
Cluster-13984.93781	2.93	1.39	2.12	2.97	2.86	2.19	0.92	0.91	0.66	0.09	0.11	0.21	hypothetical protein SORBIDRAFT_01g011845 [Sorghum bicolor]>gi|241917928|gb|EER91072.1| hypothetical protein SORBIDRAFT_01g011845 [Sorghum bicolor]	UBE3B
Cluster-13984.93782	0.06	0.16	0.13	0	0	0.21	0.41	0.28	0.52	1.32	1.34	1.07	PREDICTED: E3 ubiquitin-protein ligase UPL7 isoform X2 [Zea mays]>gi|413933423|gb|AFW67974.1| hypothetical protein ZEAMMB73_560135 [Zea mays]	UBE3B
Cluster-13984.96913	0.1	0.07	0.09	0	0	0.24	1.08	1.27	0.84	1.69	1.93	1.77	hypothetical protein SORBIDRAFT_01g011845 [Sorghum bicolor]>gi|241917928|gb|EER91072.1| hypothetical protein SORBIDRAFT_01g011845 [Sorghum bicolor]	UBE3B
Cluster-13984.120849	0.84	0.32	1.12	0	0.89	0.4	0	0.41	0.49	0	0	0	hypothetical protein SORBIDRAFT_09g004530 [Sorghum bicolor]>gi|241944618|gb|EES17763.1| hypothetical protein SORBIDRAFT_09g004530 [Sorghum bicolor]	UBE3C
Cluster-13984.114932	0	0.12	0	0.14	0.07	0.07	0	0	0	0	0	0	TPA: hypothetical protein ZEAMMB73_471175 [Zea mays]>gi|414876334|tpg|DAA53465.1| TPA: hypothetical protein ZEAMMB73_471175 [Zea mays]	UBR3
Cluster-13984.47285	0	0	0	0.36	0.15	0.21	0.11	0	0.69	0.25	0.33	0.18	hypothetical protein SORBIDRAFT_03g006120 [Sorghum bicolor]>gi|241929341|gb|EES02486.1| hypothetical protein SORBIDRAFT_03g006120 [Sorghum bicolor]	UBR3
Cluster-3880.0	0	0	0	0	0	0	0	0	0	0.37	0.25	0.35	hypothetical protein SELMODRAFT_141341 [Selaginella moellendorffii]>gi|300169503|gb|EFJ36105.1| hypothetical protein SELMODRAFT_141341 [Selaginella moellendorffii]	UBR4, ZUBR1
Cluster-13984.128132	0	0	0	0.02	0.02	0.01	0.57	0.31	0	0.89	0	0.36	XBAT32 [Zea mays]	XBAT32_33
Cluster-13984.139865	0	0.79	0	1.75	3.44	2.63	1.89	1.25	1.61	6.31	5.36	7.12	PREDICTED: probable E3 ubiquitin-protein ligase XBOS36 isoform X2 [Zea mays]>gi|413953416|gb|AFW86065.1| hypothetical protein ZEAMMB73_257995 [Zea mays]	XBAT32_33
Cluster-13984.144551	0.47	0.25	0.09	0.15	0.12	0.43	0.12	0.07	0	0.7	0.96	0.53	hypothetical protein SORBIDRAFT_04g035590 [Sorghum bicolor]>gi|241932792|gb|EES05937.1| hypothetical protein SORBIDRAFT_04g035590 [Sorghum bicolor]	XBAT32_33
Cluster-13984.147025	0.16	0	0.07	0.37	0.27	0.6	0.47	0.32	0.53	2	1.47	1.87	hypothetical protein ZEAMMB73_699098 [Zea mays]	XBAT32_33
Cluster-13984.26089	0	0	0	1.02	0.35	1.45	0.34	0	0.03	2.6	2.5	2.47	PREDICTED: probable E3 ubiquitin-protein ligase XBOS36 isoform X3 [Zea mays]	XBAT32_33
Cluster-13984.68807	1.38	1.51	1.04	21.39	22.47	18.45	6.63	5.01	5.29	61.13	52.66	49.83	hypothetical protein SORBIDRAFT_01g031240 [Sorghum bicolor]>gi|241921487|gb|EER94631.1| hypothetical protein SORBIDRAFT_01g031240 [Sorghum bicolor]	XBAT32_33
