# Supplementary material for: Use of Transcriptomic Analyses to Elucidate the Mechanism Governing Nodal Root Development in Eremochloa ophiuroides (Munro) Hack
Source: Front Plant Sci. 2021 Apr 23;12:659830. doi: 10.3389/fpls.2021.659830 (PMC8102984; doi:10.3389/fpls.2021.659830)
Supplement: Supplementary Table 9 — DEGs of TFs. [file Table_9.xlsx]

## Sheet: Sheet1
Table S9. DEGs of TFs
Gene ID	FPKM												NR Description	Name
	E039_0d1	E039_0d2	E039_0d3	E039_2d1	E039_2d2	E039_2d3	E039_4d1	E039_4d2	E039_4d3	E039_8d1	E039_8d2	E039_8d3
Cluster-10697.1	0.25	0.12	0.12	0.48	0.57	1.08	0.34	0.2	0.12	3.02	2.99	1.87	hypothetical protein SORBIDRAFT_07g028900 [Sorghum bicolor]>gi|242080137|ref|XP_002444837.1| hypothetical protein SORBIDRAFT_07g028960 [Sorghum bicolor]>gi|241941181|gb|EES14326.1| hypothetical protein SORBIDRAFT_07g028900 [Sorghum bicolor]>gi|241941187|gb|EES14332.1| hypothetical protein SORBIDRAFT_07g028960 [Sorghum bicolor]	--
Cluster-10753.0	0	0	0	0	0	0	0	0	0	1	1.01	0.56	hypothetical protein THAOC_19615 [Thalassiosira oceanica]	--
Cluster-11907.0	0	0	0.05	0.05	0	0	0.88	0.63	0.72	0.15	0	0	hypothetical protein SORBIDRAFT_03g038180 [Sorghum bicolor]>gi|241928522|gb|EES01667.1| hypothetical protein SORBIDRAFT_03g038180 [Sorghum bicolor]	--
Cluster-1250.0	0	0	0	0	0	0	0	0	0	0.73	0.48	1.05	--	--
Cluster-13984.100093	6.53	5.36	5.65	0.34	0.72	0.7	3.23	3.9	3.05	3.08	3.99	3.63	putative DUF1421 domain family protein [Zea mays]>gi|194708748|gb|ACF88458.1| unknown [Zea mays]>gi|223942545|gb|ACN25356.1| unknown [Zea mays]>gi|413948464|gb|AFW81113.1| putative DUF1421 domain family protein [Zea mays]	--
Cluster-13984.100426	24.99	29.13	26.73	1.83	1.5	1.58	1.09	1.75	1.31	1.29	1.54	1.23	hypothetical protein [Zea mays]	--
Cluster-13984.100809	299.41	363.57	290.91	46.28	41	38.53	66.94	85.04	90.79	147.94	126.29	110.33	hypothetical protein SORBIDRAFT_03g038210 [Sorghum bicolor]>gi|241928524|gb|EES01669.1| hypothetical protein SORBIDRAFT_03g038210 [Sorghum bicolor]	--
Cluster-13984.10102	8.05	4.87	4.79	9.93	7.04	7.52	1.8	1.75	1.54	11.88	5.13	9.75	hypothetical protein SORBIDRAFT_06g024000 [Sorghum bicolor]>gi|241938053|gb|EES11198.1| hypothetical protein SORBIDRAFT_06g024000 [Sorghum bicolor]	--
Cluster-13984.101159	0	0	0	0	0.08	0	0.59	0.24	0.3	0.13	0.08	0.02	hypothetical protein SORBIDRAFT_06g021780 [Sorghum bicolor]>gi|241939313|gb|EES12458.1| hypothetical protein SORBIDRAFT_06g021780 [Sorghum bicolor]	--
Cluster-13984.101209	11.26	9.2	9.86	7.8	6.71	9.23	1.99	0.69	1.05	0.64	0.2	0.28	PREDICTED: ethylene-responsive transcription factor WIN1-like [Oryza brachyantha]	--
Cluster-13984.101495	5.05	8.31	5.32	24.51	30.09	25.25	8.56	10.85	8.19	10.93	9.33	9.62	putative homeobox DNA-binding and leucine zipper domain family protein [Zea mays]>gi|194705896|gb|ACF87032.1| unknown [Zea mays]>gi|414868347|tpg|DAA46904.1| TPA: putative homeobox DNA-binding and leucine zipper domain family protein [Zea mays]>gi|645166722|gb|AIB05047.1| HB transcription factor, partial [Zea mays]	--
Cluster-13984.101537	7.15	8.76	7.1	11.33	11.66	11.01	0.46	0.6	1.07	1.6	1.13	1.2	homeobox-leucine zipper protein ATHB-6 [Zea mays]>gi|195650009|gb|ACG44472.1| homeobox-leucine zipper protein ATHB-6 [Zea mays]	--
Cluster-13984.101712	1.71	1.41	1.98	2.34	1.94	2.02	8.28	9.95	11.29	2.13	2.02	2.18	hypothetical protein SORBIDRAFT_06g032170 [Sorghum bicolor]>gi|241938474|gb|EES11619.1| hypothetical protein SORBIDRAFT_06g032170 [Sorghum bicolor]	--
Cluster-13984.101957	40.38	39	39.38	12.08	14.27	12.27	4.94	4.85	5.21	0.73	1.06	0.77	hypothetical protein SORBIDRAFT_10g025360 [Sorghum bicolor]>gi|241916965|gb|EER90109.1| hypothetical protein SORBIDRAFT_10g025360 [Sorghum bicolor]	--
Cluster-13984.103113	13.86	12.91	13.51	12.59	12.48	11.75	152.8	138.43	147.2	30.49	25.68	22.69	hypothetical protein SORBIDRAFT_03g026010 [Sorghum bicolor]>gi|241930014|gb|EES03159.1| hypothetical protein SORBIDRAFT_03g026010 [Sorghum bicolor]	--
Cluster-13984.103577	19.44	19.3	13.64	4.66	5.48	7.49	18.17	19.49	24.27	10.08	8.38	10.42	hypothetical protein SORBIDRAFT_09g003230 [Sorghum bicolor]>gi|241944542|gb|EES17687.1| hypothetical protein SORBIDRAFT_09g003230 [Sorghum bicolor]	--
Cluster-13984.104258	0.4	0.32	0.22	0	0	0	0.09	0.16	0.19	0.62	0.02	0.24	PREDICTED: psbP domain-containing protein 7, chloroplastic [Setaria italica]	--
Cluster-13984.104345	2	1.11	1.67	0.14	0.1	0.15	0.16	0	0	3.27	4.28	3.02	--	--
Cluster-13984.104400	0.6	0.28	0	1.57	0	0.69	0.74	0.34	0.33	3.8	5.13	1.95	Os05g0537100 [Oryza sativa Japonica Group]>gi|255676528|dbj|BAF18080.2| Os05g0537100 [Oryza sativa Japonica Group]	--
Cluster-13984.104408	0.72	0.02	0	0	0.11	0.32	0.56	0.14	0.18	0	0	0	PREDICTED: LOC100280440 isoform X1 [Zea mays]>gi|414866008|tpg|DAA44565.1| TPA: putative leucine-rich repeat receptor-like protein kinase family protein [Zea mays]	--
Cluster-13984.105086	3.38	5.08	3.39	5.86	6.66	4.66	54.92	52.61	60.43	25.32	21.06	26.88	ethylene-responsive element binding protein 2 [Zea mays]>gi|195608180|gb|ACG25920.1| ethylene-responsive element binding protein 2 [Zea mays]	--
Cluster-13984.105213	3.27	3.54	3.37	14.17	12.4	12.72	1.55	1.04	2.05	10.04	10.09	10.67	hypothetical protein SORBIDRAFT_01g049750 [Sorghum bicolor]>gi|241919850|gb|EER92994.1| hypothetical protein SORBIDRAFT_01g049750 [Sorghum bicolor]	--
Cluster-13984.105294	0.06	0	0.23	0.09	0.12	0.06	0.38	0.6	0.44	0	0	0.02	hypothetical protein SORBIDRAFT_06g021780 [Sorghum bicolor]>gi|241939313|gb|EES12458.1| hypothetical protein SORBIDRAFT_06g021780 [Sorghum bicolor]	--
Cluster-13984.105825	56.15	37.44	57.25	1.07	0.89	0.92	0.24	0.27	0.1	5.8	5.29	5.11	PREDICTED: dehydration-responsive element-binding protein 1G-like [Zea mays]>gi|413924333|gb|AFW64265.1| putative AP2/EREBP transcription factor superfamily protein [Zea mays]	--
Cluster-13984.105849	1.82	1.48	1.19	1.41	1.4	1.26	0.23	0.3	0.21	0.08	0.21	0.26	--	--
Cluster-13984.105963	6.78	13.21	6.28	4.24	4.7	6.47	0.56	1.13	1.2	0.15	0	0	hypothetical protein SORBIDRAFT_10g022210 [Sorghum bicolor]>gi|241916802|gb|EER89946.1| hypothetical protein SORBIDRAFT_10g022210 [Sorghum bicolor]	--
Cluster-13984.106293	0.7	0.46	0.7	0.83	1.23	1.2	5.77	5.49	3.29	1.79	1.68	1.27	lipid phosphate phosphatase 3 [Zea mays]	--
Cluster-13984.106301	0	0.15	0.16	0	0	0	0.72	0.41	0.66	0	0.16	0.52	lipid phosphate phosphatase 3 [Zea mays]>gi|670421364|ref|XP_008651581.1| PREDICTED: lipid phosphate phosphatase 3 isoform X1 [Zea mays]>gi|195653885|gb|ACG46410.1| lipid phosphate phosphatase 3 [Zea mays]>gi|224031373|gb|ACN34762.1| unknown [Zea mays]>gi|414884961|tpg|DAA60975.1| TPA: lipid phosphate phosphatase 3 [Zea mays]	--
Cluster-13984.106303	0	0	0	0	0	0	1.7	1.38	1.95	0	0	0.3	TPA: hypothetical protein ZEAMMB73_398211 [Zea mays]	--
Cluster-13984.106743	1.61	1.28	2.11	0.35	0.44	0.3	1.42	1.82	2.59	0.71	1.19	1.3	PREDICTED: probable WRKY transcription factor 4 [Zea mays]>gi|413955494|gb|AFW88143.1| putative WRKY DNA-binding domain superfamily protein [Zea mays]	--
Cluster-13984.106746	4.53	3.27	3.17	0.37	0.37	0.16	2.75	2.3	1.49	0.61	0.48	0.33	hypothetical protein SORBIDRAFT_01g032120 [Sorghum bicolor]>gi|241921531|gb|EER94675.1| hypothetical protein SORBIDRAFT_01g032120 [Sorghum bicolor]	--
Cluster-13984.107057	0.01	0.41	0.45	0	0	0	0.04	0.03	0.02	0.02	0.33	0.01	hypothetical protein SORBIDRAFT_01g047430 [Sorghum bicolor]>gi|241922382|gb|EER95526.1| hypothetical protein SORBIDRAFT_01g047430 [Sorghum bicolor]	--
Cluster-13984.108000	0	0	0	0.46	0	0	0.09	0	0.21	2.36	1.22	0.79	hypothetical protein SORBIDRAFT_10g001290 [Sorghum bicolor]>gi|241914596|gb|EER87740.1| hypothetical protein SORBIDRAFT_10g001290 [Sorghum bicolor]	--
Cluster-13984.108039	0.39	0.81	0	0.13	0	0	0	0	0	1.48	0	0.46	PREDICTED: protein SCAI isoform X2 [Zea mays]	--
Cluster-13984.108252	0.11	0	0	0	0.29	0.34	0.1	0.11	0	1.77	1.43	0.76	hypothetical protein SORBIDRAFT_03g034670 [Sorghum bicolor]>gi|241930466|gb|EES03611.1| hypothetical protein SORBIDRAFT_03g034670 [Sorghum bicolor]	--
Cluster-13984.108492	0.94	1.37	0.35	0.08	0.3	0.45	2.58	2.25	2.02	0.57	0	1.21	hypothetical protein SORBIDRAFT_02g042560 [Sorghum bicolor]>gi|241924566|gb|EER97710.1| hypothetical protein SORBIDRAFT_02g042560 [Sorghum bicolor]	--
Cluster-13984.108536	0.04	0.03	0.07	0.02	0.01	0.01	0.16	0.22	0.21	0.03	0.08	0.01	hypothetical protein SHCRBa_098_E22_R_100 [Saccharum hybrid cultivar R570]	--
Cluster-13984.10879	1.78	2.02	2.23	0.29	0.91	1.06	5.33	4.75	3.63	9.06	6.96	9.36	putative HLH DNA-binding domain superfamily protein [Zea mays]>gi|219888217|gb|ACL54483.1| unknown [Zea mays]>gi|414868921|tpg|DAA47478.1| TPA: putative HLH DNA-binding domain superfamily protein [Zea mays]	--
Cluster-13984.109101	2.29	0.69	1.69	1.93	2.96	2.72	13.37	8.94	15.33	1.92	1.99	2.71	uncharacterized protein LOC100192650 [Zea mays]>gi|194691220|gb|ACF79694.1| unknown [Zea mays]>gi|408690250|gb|AFU81585.1| bZIP-type transcription factor, partial [Zea mays subsp. mays]>gi|413935785|gb|AFW70336.1| putative bZIP transcription factor superfamily protein [Zea mays]	--
Cluster-13984.109483	0.01	0.2	0.07	0	0.22	0	3.11	3.01	0.48	0	0.02	0.14	hypothetical protein SORBIDRAFT_07g002090 [Sorghum bicolor]>gi|241941318|gb|EES14463.1| hypothetical protein SORBIDRAFT_07g002090 [Sorghum bicolor]	--
Cluster-13984.110103	0	0	0	0	0	0	0.31	0.17	0.15	0	0	0	PREDICTED: MADS-box transcription factor 47-like isoform X2 [Brachypodium distachyon]>gi|721603723|ref|XP_010229127.1| PREDICTED: MADS-box transcription factor 47-like isoform X2 [Brachypodium distachyon]	--
Cluster-13984.110490	2.79	3.77	3.46	7.27	7.21	6.65	61.83	70.59	55.28	15.75	14.1	14.56	unknown [Zea mays]>gi|195645788|gb|ACG42362.1| root abundant factor [Zea mays]>gi|414865169|tpg|DAA43726.1| TPA: putative AP2/EREBP transcription factor superfamily protein [Zea mays]>gi|645165224|gb|AIB04429.1| AP2-EREBP transcription factor, partial [Zea mays]	--
Cluster-13984.1107	0	0	0	0	0	0	0.01	0	0	0.81	1.13	1.05	--	--
Cluster-13984.111137	0.13	0.09	0.36	0.14	0.08	0	0.29	0.86	0.47	0.13	0.1	0.15	hypothetical protein SORBIDRAFT_01g035620 [Sorghum bicolor]>gi|241919144|gb|EER92288.1| hypothetical protein SORBIDRAFT_01g035620 [Sorghum bicolor]	--
Cluster-13984.111141	0.05	0.11	0.05	0	0	0	0.07	0.09	0.04	0.16	0	0.04	hypothetical protein SORBIDRAFT_01g035620 [Sorghum bicolor]>gi|241919144|gb|EER92288.1| hypothetical protein SORBIDRAFT_01g035620 [Sorghum bicolor]	--
Cluster-13984.111182	0.11	0.11	0.28	0.15	0.05	0.17	3.54	3.1	2.76	0.12	0.31	0.37	hypothetical protein SORBIDRAFT_06g012300 [Sorghum bicolor]>gi|241938856|gb|EES12001.1| hypothetical protein SORBIDRAFT_06g012300 [Sorghum bicolor]	--
Cluster-13984.111589	6.8	4.21	4.95	2.89	5.05	3.37	20.27	21.96	19.09	5.26	5.53	2.87	hypothetical protein SORBIDRAFT_02g038900 [Sorghum bicolor]>gi|241924375|gb|EER97519.1| hypothetical protein SORBIDRAFT_02g038900 [Sorghum bicolor]	--
Cluster-13984.111590	1.93	5.53	2.02	2.75	2.44	3.44	14.61	14.89	17.14	1.45	3.01	4.74	hypothetical protein SORBIDRAFT_02g038900 [Sorghum bicolor]>gi|241924375|gb|EER97519.1| hypothetical protein SORBIDRAFT_02g038900 [Sorghum bicolor]	--
Cluster-13984.1119	0	0	0	0.54	0.89	0.51	0.87	0.56	0.77	1.29	1.09	1.53	PREDICTED: probable WRKY transcription factor 72 [Setaria italica]	--
Cluster-13984.111978	1.03	0.69	1.42	0.44	0.31	0.15	0.65	0.33	0.48	2.99	2.31	2.99	--	--
Cluster-13984.1120	0	0	0.08	0.59	0.85	0.47	0.63	0.6	0.65	1.78	1.49	1.34	PREDICTED: probable WRKY transcription factor 72 [Setaria italica]	--
Cluster-13984.112167	158.21	80.24	154.71	16.09	13.13	13.43	96.38	52	112.87	110.27	87.1	75.49	hypothetical protein SORBIDRAFT_06g025900 [Sorghum bicolor]>gi|241938143|gb|EES11288.1| hypothetical protein SORBIDRAFT_06g025900 [Sorghum bicolor]	--
Cluster-13984.112567	0.75	0.02	0.53	0	0	0	0	0	0	0.06	0.06	0	hypothetical protein SORBIDRAFT_07g005130 [Sorghum bicolor]>gi|241941515|gb|EES14660.1| hypothetical protein SORBIDRAFT_07g005130 [Sorghum bicolor]	--
Cluster-13984.113096	1.25	2.51	3.32	0	0	0.39	1.93	1.31	1.46	1.8	1.16	0.66	hypothetical protein SORBIDRAFT_05g002570 [Sorghum bicolor]>gi|241936091|gb|EES09236.1| hypothetical protein SORBIDRAFT_05g002570 [Sorghum bicolor]	--
Cluster-13984.113596	0	0	0	0	0	0	0.06	0.26	0.16	0	0	0.22	PREDICTED: putative bZIP transcription factor superfamily protein isoform 1 isoform X1 [Zea mays]	--
Cluster-13984.113629	0.25	0.04	0.22	0.34	0.11	0.39	1.18	1.76	0.86	0.55	0.49	0.82	hypothetical protein SHCRBa_050_A17_F_50 [Saccharum hybrid cultivar R570]	--
Cluster-13984.114138	0	0	0.31	0.29	10.84	8.11	0	0	0	0	0.77	0.05	hypothetical protein SORBIDRAFT_03g034360 [Sorghum bicolor]>gi|241930450|gb|EES03595.1| hypothetical protein SORBIDRAFT_03g034360 [Sorghum bicolor]	--
Cluster-13984.114333	0.89	0.5	0.27	0.09	0	0.11	0.37	0.36	0.6	0	0.07	0.12	hypothetical protein SORBIDRAFT_08g018950 [Sorghum bicolor]>gi|241944095|gb|EES17240.1| hypothetical protein SORBIDRAFT_08g018950 [Sorghum bicolor]	--
Cluster-13984.114334	4.22	4.76	5.27	1.22	0.54	0.81	2.16	3.11	2.8	0.57	0.69	0.25	hypothetical protein SORBIDRAFT_08g018980 [Sorghum bicolor]>gi|241944097|gb|EES17242.1| hypothetical protein SORBIDRAFT_08g018980 [Sorghum bicolor]	--
Cluster-13984.114439	2.77	4.33	2.92	8.99	7.76	8.11	34.29	37.65	35.68	6.89	9.53	9.32	hypothetical protein SORBIDRAFT_09g004315 [Sorghum bicolor]>gi|241945915|gb|EES19060.1| hypothetical protein SORBIDRAFT_09g004315, partial [Sorghum bicolor]	--
Cluster-13984.114440	1.47	1.16	1.3	2.71	2.48	3.07	13.72	12.85	13.01	3.95	4.02	5.35	hypothetical protein SORBIDRAFT_09g004315 [Sorghum bicolor]>gi|241945915|gb|EES19060.1| hypothetical protein SORBIDRAFT_09g004315, partial [Sorghum bicolor]	--
Cluster-13984.114441	5.31	4.64	4.73	10.79	8.84	8.7	48.97	44.58	47.49	15.42	14.27	14.37	hypothetical protein SORBIDRAFT_09g004315 [Sorghum bicolor]>gi|241945915|gb|EES19060.1| hypothetical protein SORBIDRAFT_09g004315, partial [Sorghum bicolor]	--
Cluster-13984.114697	5.19	5.91	6.23	0.71	0.6	0.3	0.14	0.36	0.36	0.35	0.45	0.8	hypothetical protein SORBIDRAFT_08g002520 [Sorghum bicolor]>gi|241942492|gb|EES15637.1| hypothetical protein SORBIDRAFT_08g002520 [Sorghum bicolor]	--
Cluster-13984.116452	2	3.01	1.63	0.44	0.56	0.62	2.94	2.21	2.74	1.95	1.7	1.13	hypothetical protein SORBIDRAFT_07g009500 [Sorghum bicolor]>gi|241940491|gb|EES13636.1| hypothetical protein SORBIDRAFT_07g009500 [Sorghum bicolor]	--
Cluster-13984.116593	1.58	0	0.76	0.3	1.26	0.41	0.12	0.3	0.24	1.21	1.41	0.81	--	--
Cluster-13984.11816	1.15	0.9	0.59	0.48	1.35	1.08	0	0.11	0	0	0.05	0.37	polyprotein [Oryza sativa Japonica Group]	--
Cluster-13984.118527	0.95	1.33	0	0.49	0.16	0.55	5.17	6.52	5.21	1.1	1.57	2.25	hypothetical protein SORBIDRAFT_01g032120 [Sorghum bicolor]>gi|241921531|gb|EER94675.1| hypothetical protein SORBIDRAFT_01g032120 [Sorghum bicolor]	--
Cluster-13984.118636	0.41	0.52	0.14	0	0.02	0	0	0.24	0	0	0	0.34	PREDICTED: putative MADS-box transcription factor family protein isoform X1 [Zea mays]>gi|195655393|gb|ACG47164.1| MADS-box transcription factor 32 [Zea mays]>gi|224031651|gb|ACN34901.1| unknown [Zea mays]>gi|413951139|gb|AFW83788.1| putative MADS-box transcription factor family protein [Zea mays]>gi|645165178|gb|AIB04410.1| MADS transcription factor, partial [Zea mays]	--
Cluster-13984.118732	0	0.2	0.16	0	0	0.53	4.77	3.46	6.28	0.51	0.16	0.27	hypothetical protein SORBIDRAFT_03g026010 [Sorghum bicolor]>gi|241930014|gb|EES03159.1| hypothetical protein SORBIDRAFT_03g026010 [Sorghum bicolor]	--
Cluster-13984.118934	0.55	0.76	0.85	1.03	0.51	0.43	1.57	1.32	1.03	0.1	0.23	0.16	uncharacterized protein LOC100382174 [Zea mays]>gi|223948057|gb|ACN28112.1| unknown [Zea mays]	--
Cluster-13984.1191	0.46	0.16	0.27	0	0	0	0	0	0	0.24	0.46	0.69	hypothetical protein SORBIDRAFT_04g000760 [Sorghum bicolor]>gi|241932972|gb|EES06117.1| hypothetical protein SORBIDRAFT_04g000760 [Sorghum bicolor]	--
Cluster-13984.119472	0.26	0.45	0.44	0.08	0	0	0	0	0.07	0	0	0.1	hypothetical protein SORBIDRAFT_02g032725 [Sorghum bicolor]>gi|241926209|gb|EER99353.1| hypothetical protein SORBIDRAFT_02g032725 [Sorghum bicolor]	--
Cluster-13984.119821	3.23	3.05	3.7	0.7	0.5	0.56	4.76	4.92	4.16	0.12	0.16	0.14	PREDICTED: transcription factor RF2b-like [Setaria italica]	--
Cluster-13984.119822	17.18	16.3	17.52	3.11	2.53	3.05	14.5	11.67	15.4	1	1.18	1.34	hypothetical protein SORBIDRAFT_01g030770 [Sorghum bicolor]>gi|241918884|gb|EER92028.1| hypothetical protein SORBIDRAFT_01g030770 [Sorghum bicolor]	--
Cluster-13984.120936	0	0.21	0	1.08	0.78	0.96	0.55	0.15	0.34	0.56	0.88	0.46	PREDICTED: uncharacterized protein LOC102712495 [Oryza brachyantha]	--
Cluster-13984.121186	0.59	0.71	0.79	1.34	1.42	1.2	4.53	5.51	3.6	1.56	1.38	2.71	MADS1 [Zea mays]	--
Cluster-13984.121420	4.1	1.32	2.75	0.31	0.39	0.19	1.34	0.49	0.71	0.11	0.12	0	hypothetical protein SORBIDRAFT_09g028850 [Sorghum bicolor]>gi|241946818|gb|EES19963.1| hypothetical protein SORBIDRAFT_09g028850 [Sorghum bicolor]	--
Cluster-13984.121466	0.1	0	0	0.89	0.59	0.81	0.24	0.36	0	0.32	0.33	0	hypothetical protein SORBIDRAFT_07g001250 [Sorghum bicolor]>gi|241940094|gb|EES13239.1| hypothetical protein SORBIDRAFT_07g001250 [Sorghum bicolor]	--
Cluster-13984.121928	13.13	5.44	12.05	1.38	1.47	1.58	31.01	7.42	31.41	1.13	1.07	1.03	putative AP2/EREBP transcription factor superfamily protein [Zea mays]>gi|194702682|gb|ACF85425.1| unknown [Zea mays]>gi|413949751|gb|AFW82400.1| putative AP2/EREBP transcription factor superfamily protein [Zea mays]>gi|645165233|gb|AIB04433.1| AP2-EREBP transcription factor, partial [Zea mays]	--
Cluster-13984.121929	10.87	6.9	10.68	1.21	1.13	0.99	22.3	8.88	24.48	0.65	0.72	0.88	putative AP2/EREBP transcription factor superfamily protein [Zea mays]>gi|194702682|gb|ACF85425.1| unknown [Zea mays]>gi|413949751|gb|AFW82400.1| putative AP2/EREBP transcription factor superfamily protein [Zea mays]>gi|645165233|gb|AIB04433.1| AP2-EREBP transcription factor, partial [Zea mays]	--
Cluster-13984.122382	0.02	0	0	0.19	0.35	0.4	0	0.02	0	0.64	0.32	0.05	hypothetical protein SORBIDRAFT_07g027810 [Sorghum bicolor]>gi|241942255|gb|EES15400.1| hypothetical protein SORBIDRAFT_07g027810 [Sorghum bicolor]	--
Cluster-13984.122384	0.01	0.01	0	4.9	1.28	2.57	1.01	2.63	0.03	4.48	0.29	4.51	hypothetical protein SORBIDRAFT_07g027810 [Sorghum bicolor]>gi|241942255|gb|EES15400.1| hypothetical protein SORBIDRAFT_07g027810 [Sorghum bicolor]	--
Cluster-13984.122389	0	0.53	0.11	0.56	0.45	0.38	0.62	0.64	0.58	4.25	4.89	3.2	uncharacterized protein LOC100279237 [Zea mays]>gi|219884203|gb|ACL52476.1| unknown [Zea mays]	--
Cluster-13984.122466	13.11	11.17	14.97	0.89	1.08	0.67	1.37	2.16	3.9	15.7	9.25	10.2	putative AP2/EREBP transcription factor superfamily protein [Zea mays]>gi|645167454|gb|AIB05364.1| AP2-EREBP transcription factor, partial [Zea mays]	--
Cluster-13984.122686	0.46	0	0.41	0	0	0	0.84	1.53	0	0.86	0.41	0	putative AP2/EREBP transcription factor superfamily protein [Zea mays]>gi|194702682|gb|ACF85425.1| unknown [Zea mays]>gi|413949751|gb|AFW82400.1| putative AP2/EREBP transcription factor superfamily protein [Zea mays]>gi|645165233|gb|AIB04433.1| AP2-EREBP transcription factor, partial [Zea mays]	--
Cluster-13984.122744	0.08	0	0.06	0.05	0.03	0.1	0	0	0	0.19	0.08	0.24	uncharacterized protein LOC100382414 [Zea mays]>gi|223949667|gb|ACN28917.1| unknown [Zea mays]	--
Cluster-13984.123016	0.18	0.15	0.12	0	0.01	0	0.06	0.15	0	0.36	0.35	0	hypothetical protein ZEAMMB73_394359 [Zea mays]	--
Cluster-13984.123129	0	0	0	1.4	0.97	1.22	0	0.33	0	0.67	0	0.42	PREDICTED: MADS-box transcription factor 57-like [Setaria italica]>gi|835914464|ref|XP_012703484.1| PREDICTED: MADS-box transcription factor 57-like [Setaria italica]	--
Cluster-13984.123543	1.43	1.74	0.17	4.32	5.91	6.68	4.02	5.57	3.97	4.37	6.89	5.16	hypothetical protein SORBIDRAFT_07g002590 [Sorghum bicolor]>gi|18481720|gb|AAL73542.1|AF466200_21 putative photoreceptor-interacting protein [Sorghum bicolor]>gi|241941352|gb|EES14497.1| hypothetical protein SORBIDRAFT_07g002590 [Sorghum bicolor]	--
Cluster-13984.124154	1.31	2.13	2.2	1.41	1.8	1.63	0.33	0.08	0.12	0.61	0.6	0.46	PREDICTED: kinesin-1-like protein PSS1 isoform X2 [Zea mays]	--
Cluster-13984.124159	0.1	0.19	0.12	0	0.03	0	0	0.43	0.28	0	0	0.18	PREDICTED: kinesin-1-like protein PSS1 isoform X1 [Zea mays]	--
Cluster-13984.12515	0.72	2.14	0	0	0	0	0	0	0	0.84	0	0.14	hypothetical protein [Zea mays]>gi|223942319|gb|ACN25243.1| unknown [Zea mays]>gi|413935984|gb|AFW70535.1| hypothetical protein ZEAMMB73_861622 [Zea mays]	--
Cluster-13984.125874	0.16	0.11	0.12	0.71	0.53	0.68	0.05	0	0.11	0.2	0.36	0.3	PREDICTED: uncharacterized protein ycf49 [Zea mays]>gi|414590002|tpg|DAA40573.1| TPA: hypothetical protein ZEAMMB73_629385 [Zea mays]>gi|414590003|tpg|DAA40574.1| TPA: hypothetical protein ZEAMMB73_629385 [Zea mays]	--
Cluster-13984.126884	0.1	0.91	0.47	8.32	8.49	8.65	0.17	0	6.02	0.59	4.27	3.15	--	--
Cluster-13984.127193	2.45	5.72	2.85	0.14	1.32	0.14	3.07	3.97	5.24	3.67	6.15	7.88	hypothetical protein [Zea mays]>gi|194703384|gb|ACF85776.1| unknown [Zea mays]>gi|195625118|gb|ACG34389.1| hypothetical protein [Zea mays]>gi|238014068|gb|ACR38069.1| unknown [Zea mays]>gi|414878123|tpg|DAA55254.1| TPA: hypothetical protein ZEAMMB73_621069 [Zea mays]	--
Cluster-13984.127444	1.28	0	0.56	0.91	0.19	0	0.04	0.67	0.45	0	0	0	hypothetical protein SORBIDRAFT_03g005010 [Sorghum bicolor]>gi|241929265|gb|EES02410.1| hypothetical protein SORBIDRAFT_03g005010 [Sorghum bicolor]	--
Cluster-13984.127712	0	0.86	0	0.76	1.05	0	0	0	0	0	0.46	0	hypothetical protein [Zea mays]>gi|194703270|gb|ACF85719.1| unknown [Zea mays]>gi|414886535|tpg|DAA62549.1| TPA: hypothetical protein ZEAMMB73_381074 [Zea mays]	--
Cluster-13984.127888	0	0	0	1.15	0.48	0.42	0	0.26	0	1.75	1.97	0.6	hypothetical protein SORBIDRAFT_08g002590 [Sorghum bicolor]>gi|241942498|gb|EES15643.1| hypothetical protein SORBIDRAFT_08g002590 [Sorghum bicolor]	--
Cluster-13984.128396	0	0.1	0	0	0.03	0	0	0.01	0	0.82	0.05	0.36	PREDICTED: uncharacterized protein LOC104584794 isoform X1 [Brachypodium distachyon]	--
Cluster-13984.128626	0.2	0.19	0.17	0	0	0	0.06	0.05	0	0	0	0	hypothetical protein SORBIDRAFT_05g008160 [Sorghum bicolor]>gi|241935175|gb|EES08320.1| hypothetical protein SORBIDRAFT_05g008160 [Sorghum bicolor]	--
Cluster-13984.12863	4.09	1.28	2.93	3.88	3.3	4.1	28.14	16.82	31.99	0.5	0.74	1.3	LOC100280468 [Zea mays]>gi|223950021|gb|ACN29094.1| unknown [Zea mays]>gi|413945018|gb|AFW77667.1| putative AP2/EREBP transcription factor superfamily protein [Zea mays]	--
Cluster-13984.129075	0.34	0.04	0	0.23	0.13	0.25	0	0	0	0.16	0.17	0	uncharacterized protein si618049h06(54) [Zea mays]>gi|413946785|gb|AFW79434.1| putative pleckstrin-like proteiny (PH) domain-containing family protein [Zea mays]	--
Cluster-13984.131652	1	1.47	1.7	3.47	2.77	3.46	11.71	12.99	10.84	14.49	13.67	13.37	PREDICTED: protein YLS9-like [Zea mays]>gi|414884157|tpg|DAA60171.1| TPA: hypothetical protein ZEAMMB73_220391 [Zea mays]	--
Cluster-13984.132906	5.89	3.46	6.01	1.08	1.01	0.49	1.53	0.34	0.53	1.77	4.09	1.68	hypothetical protein SORBIDRAFT_02g035270 [Sorghum bicolor]>gi|241924182|gb|EER97326.1| hypothetical protein SORBIDRAFT_02g035270 [Sorghum bicolor]	--
Cluster-13984.133026	1.39	1.28	1.06	0.56	0.51	0.38	11	9.47	12.55	0.3	0.2	0.33	putative AP2/EREBP transcription factor superfamily protein [Zea mays]	--
Cluster-13984.133027	1.63	1.47	1.23	0.42	0.22	0.5	9.95	10.48	11.36	0.61	0.77	0.47	--	--
Cluster-13984.133081	0.95	0.63	0.75	0.21	0.3	0.27	1.32	1.38	1.84	0.6	0.49	0.52	hypothetical protein SORBIDRAFT_03g029920 [Sorghum bicolor]>gi|241930225|gb|EES03370.1| hypothetical protein SORBIDRAFT_03g029920 [Sorghum bicolor]	--
Cluster-13984.133083	3.77	3.71	3.13	2.78	2.01	2.26	32.95	30.74	35.49	8.32	9.06	7.1	hypothetical protein SORBIDRAFT_03g029920 [Sorghum bicolor]>gi|241930225|gb|EES03370.1| hypothetical protein SORBIDRAFT_03g029920 [Sorghum bicolor]	--
Cluster-13984.133084	10.02	9.63	8.31	7.28	6.1	5.89	79.82	80.76	77.62	26.18	22.13	24.76	hypothetical protein SORBIDRAFT_03g029920 [Sorghum bicolor]>gi|241930225|gb|EES03370.1| hypothetical protein SORBIDRAFT_03g029920 [Sorghum bicolor]	--
Cluster-13984.133566	0.58	0.27	0	0.63	0.16	0.34	0.21	0.16	0.37	0.04	0	0	PREDICTED: MADS-box protein SOC1-like isoform X2 [Setaria italica]	--
Cluster-13984.134091	0	0	0	0.13	0.08	0.06	0	0	0.12	0	0	0.09	retrotransposon protein [Coix lacryma-jobi]	--
Cluster-13984.134589	2.17	1.67	1.65	1.49	1.25	0.77	3.59	3.95	4.2	3.6	3.89	4.38	hypothetical protein SORBIDRAFT_01g007570 [Sorghum bicolor]>gi|241917710|gb|EER90854.1| hypothetical protein SORBIDRAFT_01g007570 [Sorghum bicolor]	--
Cluster-13984.135771	4.69	4.58	4.14	0.72	0.54	1.2	0.33	0.38	0.21	0.13	0.15	0.22	PREDICTED: uncharacterized protein LOC100381405 isoform X1 [Zea mays]>gi|413924598|gb|AFW64530.1| hypothetical protein ZEAMMB73_784560 [Zea mays]	--
Cluster-13984.135795	0.86	1.29	0.66	0	1.03	0.55	0.18	0	0	2.65	2.05	1.42	putative far-red impaired response protein [Sorghum bicolor]	--
Cluster-13984.136353	0.2	0.18	0.25	0.5	0.4	0.24	1.9	2.13	2.15	0.72	0.49	0.87	uncharacterized protein LOC100383986 [Zea mays]>gi|224033247|gb|ACN35699.1| unknown [Zea mays]	--
Cluster-13984.136382	0.16	0.17	0.35	0	0	0	0.32	0.34	0.14	0.61	0.2	0.35	hypothetical protein SORBIDRAFT_02g005340 [Sorghum bicolor]>gi|241924987|gb|EER98131.1| hypothetical protein SORBIDRAFT_02g005340 [Sorghum bicolor]	--
Cluster-13984.136422	0.03	0.18	0.12	0	0	0	0	0.38	0.06	0.16	0.18	0	U-box domain-containing protein 57 [Triticum urartu]	--
Cluster-13984.136496	0	0	0	0.26	0.47	0.82	0	0.47	0	0.85	0.23	0.49	hypothetical protein SORBIDRAFT_03g040848 [Sorghum bicolor]>gi|241928663|gb|EES01808.1| hypothetical protein SORBIDRAFT_03g040848, partial [Sorghum bicolor]	--
Cluster-13984.137873	0	0.27	0	0.16	0	0.25	0.08	0.16	0.16	0	0	0	hypothetical protein SORBIDRAFT_07g021667 [Sorghum bicolor]>gi|241941915|gb|EES15060.1| hypothetical protein SORBIDRAFT_07g021667 [Sorghum bicolor]	--
Cluster-13984.138117	18.36	10.58	23.43	98.57	76.96	94.46	22.91	32.6	36.7	14.33	18.56	22.45	PREDICTED: ethylene-responsive transcription factor ERF003 [Erythranthe guttatus]	--
Cluster-13984.138118	5.3	2.27	6.26	34.8	28.75	30.95	11.72	4.92	11.02	11.3	12.62	13.54	hypothetical protein SORBIDRAFT_04g036020 [Sorghum bicolor]>gi|241934543|gb|EES07688.1| hypothetical protein SORBIDRAFT_04g036020 [Sorghum bicolor]	--
Cluster-13984.138586	2.71	1.76	2.77	0.76	0.36	0.61	0.21	0.98	0.52	0.4	0	0.54	PREDICTED: putative MADS-box transcription factor family protein isoform X1 [Zea mays]>gi|195655393|gb|ACG47164.1| MADS-box transcription factor 32 [Zea mays]>gi|224031651|gb|ACN34901.1| unknown [Zea mays]>gi|413951139|gb|AFW83788.1| putative MADS-box transcription factor family protein [Zea mays]>gi|645165178|gb|AIB04410.1| MADS transcription factor, partial [Zea mays]	--
Cluster-13984.138693	0.86	0.49	0	0	0.04	0.61	0	0	0	0.68	0	0.18	PREDICTED: disease resistance protein RPM1-like [Oryza brachyantha]	--
Cluster-13984.139436	0	0	0	0.16	0.05	0	0.4	0.37	0.36	0	0.05	0	hypothetical protein SORBIDRAFT_01g045050 [Sorghum bicolor]>gi|241919602|gb|EER92746.1| hypothetical protein SORBIDRAFT_01g045050 [Sorghum bicolor]	--
Cluster-13984.140204	2.07	0.91	4	13.87	9.86	12.37	5.01	2.45	8.7	13.79	11.33	9.96	hypothetical protein SORBIDRAFT_02g043300 [Sorghum bicolor]>gi|241924611|gb|EER97755.1| hypothetical protein SORBIDRAFT_02g043300 [Sorghum bicolor]	--
Cluster-13984.140743	0.01	0.72	0.87	0	0	0.02	0.4	0	0.42	0.39	0.1	0	hypothetical protein SORBIDRAFT_07g026930 [Sorghum bicolor]>gi|241941091|gb|EES14236.1| hypothetical protein SORBIDRAFT_07g026930 [Sorghum bicolor]	--
Cluster-13984.141116	0	0.11	0	0	0.24	0	0	0	0	0.46	0.21	0.15	PREDICTED: RNA polymerase sigma factor sigF, chloroplastic isoform X2 [Brachypodium distachyon]	--
Cluster-13984.141776	3.16	1.2	3.73	2.2	0.91	1.74	0.2	0.13	0.22	0	0.44	0.51	hypothetical protein SORBIDRAFT_03g001940 [Sorghum bicolor]>gi|241926920|gb|EES00065.1| hypothetical protein SORBIDRAFT_03g001940 [Sorghum bicolor]	--
Cluster-13984.141994	0.1	0.16	0.11	1.12	0.56	1.24	0.94	0.96	0.84	1.34	1.13	1.74	PREDICTED: putative ABC transporter C family member 15 [Setaria italica]	--
Cluster-13984.142106	0.18	0.02	0.27	0.71	0.58	1.14	0.51	0.9	0.36	0.16	0	0.18	hypothetical protein SORBIDRAFT_04g020540 [Sorghum bicolor]>gi|241931971|gb|EES05116.1| hypothetical protein SORBIDRAFT_04g020540 [Sorghum bicolor]	--
Cluster-13984.142249	2.53	3.56	2.74	0.37	0	0	5.92	8.22	5.27	1.12	0.23	0.18	PREDICTED: nucleobase-ascorbate transporter 6-like [Phoenix dactylifera]	--
Cluster-13984.1423	0	0	0	0	0	0	0	0	0	0.24	0.74	0.49	predicted protein, partial [Hordeum vulgare subsp. vulgare]	--
Cluster-13984.142748	0	0	0	0.15	0.15	0.01	0	0.18	0	0	0	0	hypothetical protein SORBIDRAFT_08g014920 [Sorghum bicolor]>gi|241942833|gb|EES15978.1| hypothetical protein SORBIDRAFT_08g014920 [Sorghum bicolor]	--
Cluster-13984.143357	0.18	0.29	0.27	0	0.04	0	0	0	0	0.06	0	0.04	hypothetical protein SORBIDRAFT_01g016710 [Sorghum bicolor]>gi|241918201|gb|EER91345.1| hypothetical protein SORBIDRAFT_01g016710 [Sorghum bicolor]	--
Cluster-13984.143977	0.01	0.02	0	0.14	0	0.28	0.36	0.13	0	0	0	0	hypothetical protein SORBIDRAFT_01g031580 [Sorghum bicolor]>gi|241918925|gb|EER92069.1| hypothetical protein SORBIDRAFT_01g031580 [Sorghum bicolor]	--
Cluster-13984.143996	7.73	9.03	7.78	8.96	8.35	8.58	18.99	20.41	16.95	90.99	86.7	95.97	hypothetical protein SORBIDRAFT_09g005700 [Sorghum bicolor]>gi|241946012|gb|EES19157.1| hypothetical protein SORBIDRAFT_09g005700 [Sorghum bicolor]	--
Cluster-13984.143997	1.77	2.62	1.97	2.21	2.54	3.16	4.02	4.85	3.8	25.12	24.31	30.92	putative WRKY DNA-binding domain superfamily protein, partial [Zea mays]	--
Cluster-13984.14544	0.95	0.69	1.05	3.01	2.89	2.38	18.2	15.45	20.85	1.5	1.69	1.8	PREDICTED: BURP domain-containing protein 13-like [Setaria italica]	--
Cluster-13984.146146	0	0	1.03	13.44	2.09	6.8	0.92	0	2.12	7.64	14.22	12.06	common plant regulatory factor 7 [Zea mays]>gi|195651897|gb|ACG45416.1| common plant regulatory factor 7 [Zea mays]	--
Cluster-13984.146147	1.15	0.76	1.93	15.47	12.93	14.63	1.92	1.13	1.1	17.76	20.98	20.69	common plant regulatory factor 7 [Zea mays]>gi|195651897|gb|ACG45416.1| common plant regulatory factor 7 [Zea mays]	--
Cluster-13984.146192	0	0	0	0.39	0.12	0.33	0.47	0	0.17	0.32	0.43	0	hypothetical protein SORBIDRAFT_02g035580 [Sorghum bicolor]>gi|241926351|gb|EER99495.1| hypothetical protein SORBIDRAFT_02g035580 [Sorghum bicolor]	--
Cluster-13984.146218	0	0	0.09	0.67	0.75	0.87	0	0	0.36	0	0.24	0	putative AP2/EREBP transcription factor superfamily protein [Zea mays]>gi|645165810|gb|AIB04664.1| AP2-EREBP transcription factor, partial [Zea mays]	--
Cluster-13984.146508	0.39	0.45	0.7	0	0.13	0	0	0	0.02	0.09	0.08	0	PREDICTED: uncharacterized protein LOC100381405 isoform X1 [Zea mays]>gi|413924598|gb|AFW64530.1| hypothetical protein ZEAMMB73_784560 [Zea mays]	--
Cluster-13984.146787	2.29	1.48	1.94	0	0.06	0	0	0	0	0	0	0	hypothetical protein SORBIDRAFT_02g043590 [Sorghum bicolor]>gi|241924625|gb|EER97769.1| hypothetical protein SORBIDRAFT_02g043590 [Sorghum bicolor]	--
Cluster-13984.14756	0.57	0	0.32	1.58	1.58	1.68	1.72	1.61	1.68	3.83	5.07	4.32	RNA polymerase sigma factor [Saccharum hybrid cultivar R570]	--
Cluster-13984.14849	0.2	0.22	0.28	0	0	0	0	0	0	0.26	0	0	hypothetical protein SORBIDRAFT_06g018840 [Sorghum bicolor]>gi|241937794|gb|EES10939.1| hypothetical protein SORBIDRAFT_06g018840 [Sorghum bicolor]	--
Cluster-13984.148777	0.36	0.67	0.39	3.06	2.08	2.56	1.46	1.94	2.07	1.97	2.47	2.22	hypothetical protein SORBIDRAFT_09g026350 [Sorghum bicolor]>gi|241946708|gb|EES19853.1| hypothetical protein SORBIDRAFT_09g026350 [Sorghum bicolor]	--
Cluster-13984.148778	0.33	0.06	0	1.04	0.98	1.68	0.4	0.21	0	1.02	0.77	1.4	hypothetical protein SORBIDRAFT_09g026350 [Sorghum bicolor]>gi|241946708|gb|EES19853.1| hypothetical protein SORBIDRAFT_09g026350 [Sorghum bicolor]	--
Cluster-13984.148779	2.6	2.91	4.35	18.13	16.98	17.14	10.75	10.75	11.66	18.34	16.73	16.29	hypothetical protein SORBIDRAFT_09g026350 [Sorghum bicolor]>gi|241946708|gb|EES19853.1| hypothetical protein SORBIDRAFT_09g026350 [Sorghum bicolor]	--
Cluster-13984.149026	0.5	0.18	0.24	0.44	0.37	0.35	0.08	0.08	0.03	0.44	0.65	0.4	PREDICTED: GATA transcription factor 2-like [Setaria italica]	--
Cluster-13984.149638	0	0.32	0.47	0	0	0	0.06	0	0	0.14	0.24	0	hypothetical protein SORBIDRAFT_02g038340 [Sorghum bicolor]>gi|241924343|gb|EER97487.1| hypothetical protein SORBIDRAFT_02g038340 [Sorghum bicolor]	--
Cluster-13984.149878	0.44	0.23	0.42	0.28	0.19	0.19	1.5	1.04	0.75	0.4	0.26	0.61	uncharacterized protein LOC100383986 [Zea mays]>gi|224033247|gb|ACN35699.1| unknown [Zea mays]	--
Cluster-13984.151019	0.4	0.77	0.17	1.17	0.5	0.52	2.19	1.4	1.93	0.73	0.11	0.76	hypothetical protein SORBIDRAFT_09g029060 [Sorghum bicolor]>gi|241946827|gb|EES19972.1| hypothetical protein SORBIDRAFT_09g029060 [Sorghum bicolor]	--
Cluster-13984.152761	0.02	0	0.14	0.28	0	0	66.82	55.46	75.78	0.08	0	0	hypothetical protein SORBIDRAFT_01g037580 [Sorghum bicolor]>gi|241919234|gb|EER92378.1| hypothetical protein SORBIDRAFT_01g037580 [Sorghum bicolor]	--
Cluster-13984.15308	0.12	0.12	0.18	5.65	4.58	5.62	3.63	2.47	2.63	16.04	14.86	14	hypothetical protein SORBIDRAFT_08g002590 [Sorghum bicolor]>gi|241942498|gb|EES15643.1| hypothetical protein SORBIDRAFT_08g002590 [Sorghum bicolor]	--
Cluster-13984.15311	0.58	0.5	0.41	1.47	1.44	1.6	6.85	7.19	8.69	5.17	5.26	4.73	PREDICTED: putative WRKY DNA-binding domain superfamily protein isoform X1 [Zea mays]	--
Cluster-13984.153313	0.83	0.89	0.76	0.04	0.14	0.41	0.09	0.28	0.25	0.65	0.13	0.62	Putative activator-like transposable element [Oryza sativa Japonica Group]>gi|31430915|gb|AAP52767.1| hAT family dimerisation domain containing protein, expressed [Oryza sativa Japonica Group]	--
Cluster-13984.153641	0.04	0	0	1.8	2.79	2.96	0.81	1.03	0.86	4.46	4.01	7.21	hypothetical protein SORBIDRAFT_08g002590 [Sorghum bicolor]>gi|241942498|gb|EES15643.1| hypothetical protein SORBIDRAFT_08g002590 [Sorghum bicolor]	--
Cluster-13984.153785	1.46	1.39	1.37	0.61	0.52	0.71	0	0.11	0.05	0	0	0	PREDICTED: uncharacterized protein LOC101764937 [Setaria italica]	--
Cluster-13984.154073	0	0.31	0	0.36	0	0	0	0	0	0.45	0.22	0.03	hypothetical protein SORBIDRAFT_05g008160 [Sorghum bicolor]>gi|241935175|gb|EES08320.1| hypothetical protein SORBIDRAFT_05g008160 [Sorghum bicolor]	--
Cluster-13984.154406	0	0	0	1.54	0.91	0.98	12.82	12.36	10.05	2.33	2.52	3.83	PREDICTED: sigma factor protein isoform X1 [Zea mays]>gi|670414131|ref|XP_008648288.1| PREDICTED: sigma factor protein isoform X1 [Zea mays]>gi|223975681|gb|ACN32028.1| unknown [Zea mays]>gi|413946741|gb|AFW79390.1| hypothetical protein ZEAMMB73_416951 [Zea mays]>gi|645166947|gb|AIB05144.1| sigma70-like transcription factor, partial [Zea mays]	--
Cluster-13984.15450	1.28	0.32	0.3	0.89	0.8	0.67	0.04	0.13	0.23	0	0.47	0.31	PREDICTED: putative bZIP transcription factor superfamily protein isoform 1 isoform X1 [Zea mays]	--
Cluster-13984.154545	0.48	0.45	0.56	2.28	2.52	2.22	2.31	2.29	1.88	0.68	0.92	0.55	hypothetical protein SORBIDRAFT_09g010410 [Sorghum bicolor]>gi|241944817|gb|EES17962.1| hypothetical protein SORBIDRAFT_09g010410 [Sorghum bicolor]	--
Cluster-13984.154605	0.17	0.1	0.21	1.17	1.23	1.17	0.79	0.77	0.81	4.38	5.69	2.97	hypothetical protein SORBIDRAFT_05g012960 [Sorghum bicolor]>gi|241936553|gb|EES09698.1| hypothetical protein SORBIDRAFT_05g012960 [Sorghum bicolor]	--
Cluster-13984.155007	0.94	0.01	0.07	1.54	0.53	0	0.03	1.22	0.22	0.03	0	0	PREDICTED: uncharacterized protein LOC100384033 isoform X1 [Zea mays]	--
Cluster-13984.157356	1.24	1.61	1.37	8	9.1	8.43	15.57	13.3	15.68	13.18	13.67	14.63	hypothetical protein SORBIDRAFT_05g012960 [Sorghum bicolor]>gi|241936553|gb|EES09698.1| hypothetical protein SORBIDRAFT_05g012960 [Sorghum bicolor]	--
Cluster-13984.158136	3.29	2.58	3.33	1.35	1.55	1.63	2.48	2.06	2.53	0.65	0.41	0.51	PREDICTED: uncharacterized protein LOC101782448 [Setaria italica]	--
Cluster-13984.158180	0	0	0	0.5	1.08	0.44	0.08	0	0.09	0.93	0.5	0.82	hypothetical protein SORBIDRAFT_06g012030 [Sorghum bicolor]>gi|241938850|gb|EES11995.1| hypothetical protein SORBIDRAFT_06g012030 [Sorghum bicolor]	--
Cluster-13984.159188	0.27	0.2	0.37	3.13	3.74	2.67	3.83	4.99	4.49	8.86	9.77	9.64	pathogenesis-related protein 10 [Zea mays]>gi|195610658|gb|ACG27159.1| pathogenesis-related protein 10 [Zea mays]>gi|223949727|gb|ACN28947.1| unknown [Zea mays]>gi|413916537|gb|AFW56469.1| pathogeneis protein 10 [Zea mays]	--
Cluster-13984.159271	0.05	0.06	0.13	0.57	0.25	0.39	1.04	1.22	1	0.58	0.84	0.59	hAT family dimerisation domain containing protein [Oryza sativa Japonica Group]	--
Cluster-13984.159452	0.05	0.05	0.08	0.42	0.42	0.51	0.77	0.56	0.61	1.52	1.5	1.39	hypothetical protein SORBIDRAFT_10g028270 [Sorghum bicolor]>gi|241917144|gb|EER90288.1| hypothetical protein SORBIDRAFT_10g028270 [Sorghum bicolor]	--
Cluster-13984.159746	0.49	0.27	0.69	3.07	3.18	4.45	1.22	1.35	1.77	6.28	5.88	4.76	hypothetical protein SORBIDRAFT_04g022960 [Sorghum bicolor]>gi|241932113|gb|EES05258.1| hypothetical protein SORBIDRAFT_04g022960 [Sorghum bicolor]	--
Cluster-13984.159904	1.25	1.65	2.13	13.25	13.2	14.54	0.92	1.31	0.99	5.03	5.61	6.62	hypothetical protein SORBIDRAFT_01g045710 [Sorghum bicolor]>gi|241919634|gb|EER92778.1| hypothetical protein SORBIDRAFT_01g045710 [Sorghum bicolor]	--
Cluster-13984.160652	0	0	0	0.55	0.27	0.72	0.35	0.16	0.38	0.09	0.24	0.07	--	--
Cluster-13984.161219	0	0	0	0.37	0.27	0.67	0	0	0.14	0.85	1.28	0.59	--	--
Cluster-13984.161518	0.14	0.51	0.3	2.52	1.78	2.15	0.36	0.22	0.04	3.37	4.62	3.81	--	--
Cluster-13984.16186	0.05	0	0.11	0.75	1	1.18	1.09	1.49	1.23	2.6	3.16	3.04	hypothetical protein SORBIDRAFT_04g034440 [Sorghum bicolor]>gi|241932721|gb|EES05866.1| hypothetical protein SORBIDRAFT_04g034440 [Sorghum bicolor]	--
Cluster-13984.161893	0.76	0.32	0.34	0.51	0.52	0.76	0	0	0	0	0	0	PREDICTED: serine/threonine-protein kinase HT1 [Setaria italica]	--
Cluster-13984.1630	0	0.06	0	0.01	0	0	0.31	0.03	0.28	0.18	0	0	PREDICTED: putative disease resistance protein RGA1 [Setaria italica]	--
Cluster-13984.163047	0	0	0	0.34	0.45	0.23	0.22	0.11	0	2.55	2.01	2.35	PREDICTED: cysteine-rich receptor-like protein kinase 25 isoform X4 [Setaria italica]	--
Cluster-13984.1631	0	0	0	0.12	0.11	0.17	0	0.12	0	0.42	0.54	0.65	PREDICTED: putative disease resistance protein RGA1 [Setaria italica]	--
Cluster-13984.16334	0.23	0.25	0.33	0.85	0.92	0.42	0.99	0.72	0.38	4.25	3.2	4.4	hypothetical protein SORBIDRAFT_10g030400 [Sorghum bicolor]>gi|241917262|gb|EER90406.1| hypothetical protein SORBIDRAFT_10g030400 [Sorghum bicolor]	--
Cluster-13984.163993	1.31	0	0.99	0	0	0	0	0.15	0.59	0	0.38	0.54	hypothetical protein SORBIDRAFT_01g015690 [Sorghum bicolor]>gi|241920731|gb|EER93875.1| hypothetical protein SORBIDRAFT_01g015690 [Sorghum bicolor]	--
Cluster-13984.164307	0.94	0.72	0.51	0.67	0.89	1.56	1.55	1.6	1.16	8.05	8.47	8.59	PREDICTED: DNA-binding protein EMBP-1-like [Zea mays]	--
Cluster-13984.164403	0	0.07	0	0	0	0	0.01	0.28	0.39	0	0	0	hypothetical protein ZEAMMB73_026195 [Zea mays]	--
Cluster-13984.164649	0.94	0	1.24	1.98	0.21	0.45	5.66	1.67	6.05	8.11	5.51	4.21	PREDICTED: probable WRKY transcription factor 24 [Zea mays]>gi|413920815|gb|AFW60747.1| putative WRKY DNA-binding domain superfamily protein [Zea mays]>gi|645165738|gb|AIB04634.1| WRKY transcription factor, partial [Zea mays]>gi|645166326|gb|AIB04875.1| WRKY transcription factor, partial [Zea mays]	--
Cluster-13984.164860	0.63	0.25	0.7	2.01	1.65	1.92	0.61	0.5	0.97	5.42	4.99	3.47	hypothetical protein SORBIDRAFT_04g021160 [Sorghum bicolor]>gi|241932002|gb|EES05147.1| hypothetical protein SORBIDRAFT_04g021160 [Sorghum bicolor]	--
Cluster-13984.164861	0.19	0.4	0.41	0.48	0.77	0.3	1.77	2.17	1.78	0	0.4	0.27	putative AP2/EREBP transcription factor superfamily protein [Zea mays]	--
Cluster-13984.164862	1.1	0.39	1.21	0.31	0.34	0.24	3.22	1.84	1.98	0.07	0.15	0.39	putative AP2/EREBP transcription factor superfamily protein [Zea mays]	--
Cluster-13984.164863	1.94	1.06	1.28	0.65	0.79	0.5	2.37	2.02	2.8	0.36	0.48	0.44	putative AP2/EREBP transcription factor superfamily protein [Zea mays]	--
Cluster-13984.164864	0.11	0.66	0.52	0.17	0.17	0.31	1.6	2.39	2.74	0.08	0	0.41	putative AP2/EREBP transcription factor superfamily protein [Zea mays]	--
Cluster-13984.165113	0.18	0.59	0.17	0.23	0.42	0.48	3.36	4.2	3.13	0.69	1.13	0.8	hypothetical protein SORBIDRAFT_03g028530 [Sorghum bicolor]>gi|241927962|gb|EES01107.1| hypothetical protein SORBIDRAFT_03g028530 [Sorghum bicolor]	--
Cluster-13984.166116	0	0	0.07	0.8	0.67	0.47	1.24	0.47	0.99	0.87	0.58	0.6	hypothetical protein OsI_27998 [Oryza sativa Indica Group]	--
Cluster-13984.166537	1.89	0.38	1.97	0.24	0	0	0	0.14	0	0.82	1.75	1.18	hypothetical protein SORBIDRAFT_09g020690 [Sorghum bicolor]>gi|241946401|gb|EES19546.1| hypothetical protein SORBIDRAFT_09g020690 [Sorghum bicolor]	--
Cluster-13984.167737	0.05	0	0	0	0.08	0.05	0	0.04	0	28.48	28.39	29.86	predicted protein, partial [Hordeum vulgare subsp. vulgare]	--
Cluster-13984.167892	0	0	0	0	0	0	0	0	0	0.64	0.46	0.77	--	--
Cluster-13984.168104	0.14	0	0	0.22	0.04	0	1.55	2.27	2.47	2.1	1.6	2.67	PREDICTED: probable WRKY transcription factor 38 [Zea mays]>gi|413949670|gb|AFW82319.1| putative WRKY DNA-binding domain superfamily protein [Zea mays]>gi|645168225|gb|AIB05689.1| WRKY transcription factor, partial [Zea mays]	--
Cluster-13984.168112	0	0	0	0.03	0.09	0.21	0.07	0.1	0	0	0.02	0.1	PREDICTED: putative disease resistance protein RGA3 [Setaria italica]	--
Cluster-13984.168158	4.63	1.07	4.47	0.59	0.88	0.56	0.55	0.49	0.51	0.49	0.35	0.59	PREDICTED: GATA transcription factor 19-like [Zea mays]>gi|414881112|tpg|DAA58243.1| TPA: hypothetical protein ZEAMMB73_604886 [Zea mays]>gi|645166051|gb|AIB04761.1| C2C2-GATA transcription factor, partial [Zea mays]	--
Cluster-13984.168212	0	0.06	0	0.08	0	0.06	0.13	0.18	0.14	0	0	0	PREDICTED: probable WRKY transcription factor 75 [Nelumbo nucifera]	--
Cluster-13984.168434	0	0	0	0	0	0	0	0	0	1.97	2.26	1.01	--	--
Cluster-13984.16873	0.86	0.59	0.4	4.51	4.98	3.65	13.88	16.25	13.97	9.47	10.9	10.83	hypothetical protein SORBIDRAFT_03g033640 [Sorghum bicolor]>gi|241930418|gb|EES03563.1| hypothetical protein SORBIDRAFT_03g033640 [Sorghum bicolor]	--
Cluster-13984.16874	0.67	1.34	0.43	3.53	4.75	3.42	12.87	14.48	11.26	8.23	8.54	9.77	hypothetical protein SORBIDRAFT_03g033640 [Sorghum bicolor]>gi|241930418|gb|EES03563.1| hypothetical protein SORBIDRAFT_03g033640 [Sorghum bicolor]	--
Cluster-13984.16875	0	0	0.28	0.19	0.9	0.47	2.4	3.53	1.7	1.99	1.96	1.24	hypothetical protein SORBIDRAFT_03g033640 [Sorghum bicolor]>gi|241930418|gb|EES03563.1| hypothetical protein SORBIDRAFT_03g033640 [Sorghum bicolor]	--
Cluster-13984.168856	0.05	0.05	0.23	0	0	0	0	0	0.05	0.57	0.52	0.36	hypothetical protein SORBIDRAFT_02g034170 [Sorghum bicolor]>gi|241924121|gb|EER97265.1| hypothetical protein SORBIDRAFT_02g034170 [Sorghum bicolor]	--
Cluster-13984.168988	1.15	0.96	0.72	1.05	1.16	0.96	0.95	0.81	0.89	6.75	5.82	6.39	Strictosidine synthase 1 precursor [Zea mays]>gi|194706794|gb|ACF87481.1| unknown [Zea mays]>gi|195653203|gb|ACG46069.1| strictosidine synthase 1 precursor [Zea mays]>gi|414590859|tpg|DAA41430.1| TPA: Strictosidine synthase 1 [Zea mays]	--
Cluster-13984.169016	0	0	0	0	0	0	0	0	0	3.65	2.81	2.92	PREDICTED: transcription factor HBP-1a-like [Tarenaya hassleriana]	--
Cluster-13984.169413	0	0	0	0	0	0	0	0	0	0.98	0.29	0.59	hypothetical protein VOLCADRAFT_94743 [Volvox carteri f. nagariensis]>gi|300260726|gb|EFJ44943.1| hypothetical protein VOLCADRAFT_94743 [Volvox carteri f. nagariensis]	--
Cluster-13984.169414	0	0	0	0	0	0	0	0	0	0.86	1.95	1.06	hypothetical protein VOLCADRAFT_94743 [Volvox carteri f. nagariensis]>gi|300260726|gb|EFJ44943.1| hypothetical protein VOLCADRAFT_94743 [Volvox carteri f. nagariensis]	--
Cluster-13984.169673	0	0	0	0	0	0	0.02	0	0	0.66	0.43	0.69	predicted protein, partial [Hordeum vulgare subsp. vulgare]	--
Cluster-13984.170034	0	0	0	0	0	0	0	0	0	0.49	0.76	0.31	--	--
Cluster-13984.170167	0.06	0	0	0	0.05	0	0	0	0	2.4	3.05	2.51	predicted protein [Hordeum vulgare subsp. vulgare]	--
Cluster-13984.170403	0	0	0	0.57	0	0.18	0	0	0	0.22	0.62	0.29	PREDICTED: putative disease resistance protein RGA3 [Setaria italica]	--
Cluster-13984.17510	0	0	0	1.18	1.56	1.53	3.15	3.59	2.14	4.31	4.11	3.98	PREDICTED: patatin-like protein 2 [Zea mays]	--
Cluster-13984.17511	0.11	0.14	0.13	3.07	3.59	2.91	4.51	5.02	5.6	6.85	6.16	8.03	PREDICTED: patatin-like protein 2 [Zea mays]	--
Cluster-13984.17527	0	0	0	0.71	0.76	0.59	0.37	1.67	1.04	0	0.33	0	hypothetical protein SORBIDRAFT_05g025680 [Sorghum bicolor]>gi|241937039|gb|EES10184.1| hypothetical protein SORBIDRAFT_05g025680 [Sorghum bicolor]	--
Cluster-13984.17624	0	0.05	0	0	0.04	0.05	0.47	0.18	1.09	0.24	0.53	0.22	hypothetical protein SORBIDRAFT_06g016710 [Sorghum bicolor]>gi|241939024|gb|EES12169.1| hypothetical protein SORBIDRAFT_06g016710 [Sorghum bicolor]	--
Cluster-13984.17627	1.17	1	0.47	3.86	5.43	4.15	4.73	4.08	5.28	4.18	3.77	2.85	PREDICTED: uncharacterized protein LOC103646542 [Zea mays]>gi|414587478|tpg|DAA38049.1| TPA: putative AP2/EREBP transcription factor superfamily protein [Zea mays]>gi|645165696|gb|AIB04617.1| AP2-EREBP transcription factor, partial [Zea mays]	--
Cluster-13984.17628	0.83	0.15	0	0.67	0.97	2.53	1.45	2.86	0.96	0.48	0.19	0.32	PREDICTED: AT-rich interactive domain-containing protein 1A-like isoform X3 [Setaria italica]	--
Cluster-13984.17706	0.99	0.53	0.55	2.84	1.6	2.18	0.75	0.2	0.17	1.1	0.43	1.03	PREDICTED: GATA transcription factor 4 [Zea mays]	--
Cluster-13984.17843	0	0.69	0	0	0.04	0	0	0	0	0.85	0	0.25	PREDICTED: disease resistance protein RPM1-like [Oryza brachyantha]	--
Cluster-13984.17968	0.03	0	0	0.61	0.3	0.56	0.08	0	0.21	0.29	0	0.34	hypothetical protein SHCRBa_008_G08_F_270 [Saccharum hybrid cultivar R570]	--
Cluster-13984.18219	0	0	0	0.16	0.25	0.27	0	0	0	0	0	0.37	--	--
Cluster-13984.18220	0.14	0	0	0.24	0.13	0.44	0	0	0	0	0.69	0	--	--
Cluster-13984.1828	0	0	0	0	0	0	0	0	0	0.6	0.21	0.75	PREDICTED: organic cation/carnitine transporter 7-like [Populus euphratica]	--
Cluster-13984.1836	0	0	0	0	0	0	0	0.01	0	1.5	1.43	1.5	--	--
Cluster-13984.18767	0.05	0.07	0.05	0.26	0.55	0.17	0.04	0.29	0.17	0.46	0.98	0.54	hypothetical protein SORBIDRAFT_02g011050 [Sorghum bicolor]>gi|241923184|gb|EER96328.1| hypothetical protein SORBIDRAFT_02g011050 [Sorghum bicolor]	--
Cluster-13984.18768	0.15	0.31	0.2	1.36	1.28	1.39	1.44	1.79	1.89	3.04	2.55	3.46	hypothetical protein SORBIDRAFT_02g011050 [Sorghum bicolor]>gi|241923184|gb|EER96328.1| hypothetical protein SORBIDRAFT_02g011050 [Sorghum bicolor]	--
Cluster-13984.18800	2.16	2.81	2.89	0.69	0.75	0.92	5.98	6.1	7.71	1.1	1.43	1.09	hypothetical protein SORBIDRAFT_01g040280 [Sorghum bicolor]>gi|241919365|gb|EER92509.1| hypothetical protein SORBIDRAFT_01g040280 [Sorghum bicolor]	--
Cluster-13984.18801	8.27	4.36	5.27	1.62	1.28	1.31	12.21	8.89	12.45	1.58	1.68	1.76	hypothetical protein SORBIDRAFT_01g040280 [Sorghum bicolor]>gi|241919365|gb|EER92509.1| hypothetical protein SORBIDRAFT_01g040280 [Sorghum bicolor]	--
Cluster-13984.19173	0.4	0.91	0	0	0.47	0.13	1.28	1.46	0.88	0.03	0.02	0.08	hypothetical protein SORBIDRAFT_01g011840 [Sorghum bicolor]>gi|241917927|gb|EER91071.1| hypothetical protein SORBIDRAFT_01g011840 [Sorghum bicolor]	--
Cluster-13984.1933	0	0	0	0	0	0	0	0	0	0.95	1.51	1.17	PREDICTED: organic cation/carnitine transporter 7-like [Populus euphratica]	--
Cluster-13984.20	0	0	0	0	0	0	0.33	0.13	0.16	1.54	0.85	0.93	--	--
Cluster-13984.2062	0	0	0	0	0	0	0	0	0	0.67	0.75	0.75	--	--
Cluster-13984.20632	1.59	1.92	1.45	3.88	3.25	2.38	8.1	11.99	11.57	12.32	11.04	11.65	hypothetical protein SHCRBa_011_L19_R_180 [Saccharum hybrid cultivar R570]	--
Cluster-13984.2087	0	0	0	0	0	0	0.01	0	0	2.12	2.21	2.27	hypothetical protein GUITHDRAFT_121393 [Guillardia theta CCMP2712]>gi|428163352|gb|EKX32427.1| hypothetical protein GUITHDRAFT_121393 [Guillardia theta CCMP2712]	--
Cluster-13984.2088	0	0	0	0	0	0	0	0	0	0.59	0.49	0.58	hypothetical protein GUITHDRAFT_121393 [Guillardia theta CCMP2712]>gi|428163352|gb|EKX32427.1| hypothetical protein GUITHDRAFT_121393 [Guillardia theta CCMP2712]	--
Cluster-13984.21082	1.5	2.02	1.33	0.08	0.1	0.07	0	0.03	0	0	0	0	hypothetical protein SORBIDRAFT_10g005670 [Sorghum bicolor]>gi|241916192|gb|EER89336.1| hypothetical protein SORBIDRAFT_10g005670 [Sorghum bicolor]	--
Cluster-13984.2191	0	0	0	0	0	0	0	0	0	0.64	0.35	0.53	--	--
Cluster-13984.21915	0.52	0.08	0.73	0.4	0.28	0	0.07	0	0	0.57	0.23	0.72	putative HLH DNA-binding domain superfamily protein [Zea mays]	--
Cluster-13984.21920	0.21	0.22	0.23	0.1	0.31	0.14	0.09	0.12	0.45	2.49	2.37	2.01	PREDICTED: probable WRKY transcription factor 20 isoform X1 [Elaeis guineensis]	--
Cluster-13984.21921	4.3	2.85	4.21	1.38	1.19	1.25	7.47	5.83	8.36	12.76	11.34	10.78	hypothetical protein SORBIDRAFT_03g003360 [Sorghum bicolor]>gi|241927012|gb|EES00157.1| hypothetical protein SORBIDRAFT_03g003360 [Sorghum bicolor]	--
Cluster-13984.22107	0.13	0	0	0	0	0.17	0.67	0.49	0.74	0.16	0.12	0.36	PREDICTED: LOW QUALITY PROTEIN: pleiotropic drug resistance protein 5-like [Zea mays]	--
Cluster-13984.22518	0.11	0	0.29	1.45	0.93	0.88	0.63	0.62	0.67	1.04	1.8	1.36	hypothetical protein SORBIDRAFT_03g044060 [Sorghum bicolor]>gi|241928827|gb|EES01972.1| hypothetical protein SORBIDRAFT_03g044060 [Sorghum bicolor]	--
Cluster-13984.22647	0.41	0.66	0.56	1.29	1.17	0.72	8.39	8.12	8.57	2.99	3.04	2.54	hypothetical protein SORBIDRAFT_03g028530 [Sorghum bicolor]>gi|241927962|gb|EES01107.1| hypothetical protein SORBIDRAFT_03g028530 [Sorghum bicolor]	--
Cluster-13984.2268	0	0	0	0	0	0	0	0	0	6.5	7.32	6.19	putative alcohol dehydrogenase [Coccomyxa subellipsoidea C-169]>gi|384252292|gb|EIE25768.1| putative alcohol dehydrogenase [Coccomyxa subellipsoidea C-169]	--
Cluster-13984.23118	0.09	0.27	0.1	0	0	0	0	0.11	0.02	0.18	0.35	0	U-box domain-containing protein 57 [Triticum urartu]	--
Cluster-13984.23386	0.16	0.39	0.12	0.46	0.73	0.33	0.05	0.18	0.06	0.45	0.3	0.36	hypothetical protein SORBIDRAFT_07g015450 [Sorghum bicolor]>gi|241941752|gb|EES14897.1| hypothetical protein SORBIDRAFT_07g015450 [Sorghum bicolor]	--
Cluster-13984.23678	1.91	2.48	2.34	0.35	0.31	0.35	0.12	0.43	0.27	0.37	0.33	0.13	PREDICTED: probable WRKY transcription factor 31 isoform X1 [Zea mays]	--
Cluster-13984.24297	0.61	0.62	0.75	0	0	0	1.25	0.85	0.93	0.29	0.52	0.5	PREDICTED: transcription factor ASG4-like [Oryza brachyantha]	--
Cluster-13984.2455	0.51	0.44	0.4	0.42	0.46	0.54	0.13	0.1	0.11	0.69	0.65	0.56	PREDICTED: WRKY DNA binding domain containing protein isoform X2 [Zea mays]	--
Cluster-13984.24787	0.64	0.46	0	0	0	0	0	0	0	0	0	0	PREDICTED: uncharacterized protein LOC100272676 isoform X1 [Zea mays]>gi|670442415|ref|XP_008661559.1| PREDICTED: uncharacterized protein LOC100272676 isoform X1 [Zea mays]>gi|670442417|ref|XP_008661560.1| PREDICTED: uncharacterized protein LOC100272676 isoform X1 [Zea mays]	--
Cluster-13984.25072	0.08	0.76	0	1.11	0	1.14	0	0	0	0	0	0.04	--	--
Cluster-13984.25206	4.66	4.38	4.58	0.65	0.92	0.52	0.96	0.76	1.13	0.6	0.58	0.43	hypothetical protein SORBIDRAFT_07g022570 [Sorghum bicolor]>gi|241940828|gb|EES13973.1| hypothetical protein SORBIDRAFT_07g022570 [Sorghum bicolor]	--
Cluster-13984.25446	1.07	1.63	1.77	0	0.07	0.03	0	0.02	0	0.02	0	0.02	hypothetical protein SORBIDRAFT_02g043590 [Sorghum bicolor]>gi|241924625|gb|EER97769.1| hypothetical protein SORBIDRAFT_02g043590 [Sorghum bicolor]	--
Cluster-13984.25450	1.13	0.52	0.5	2.54	2.5	3.02	0.03	0.11	0.21	0.36	0.22	0.27	hypothetical protein SORBIDRAFT_08g003500 [Sorghum bicolor]>gi|241942546|gb|EES15691.1| hypothetical protein SORBIDRAFT_08g003500 [Sorghum bicolor]	--
Cluster-13984.25473	0.47	0	1.04	0.57	0	0.43	0.88	3.87	1.74	0.55	1.1	0.32	hypothetical protein SORBIDRAFT_09g029810 [Sorghum bicolor]>gi|241946870|gb|EES20015.1| hypothetical protein SORBIDRAFT_09g029810 [Sorghum bicolor]	--
Cluster-13984.25474	9.29	2.55	1.76	1.78	2.15	5.45	25.31	21.83	32.05	4.64	4.91	5.01	hypothetical protein SORBIDRAFT_09g029810 [Sorghum bicolor]>gi|241946870|gb|EES20015.1| hypothetical protein SORBIDRAFT_09g029810 [Sorghum bicolor]	--
Cluster-13984.25475	0.39	0.56	0	0.13	0	0	1.6	0.71	2.65	1.3	0.94	0.54	hypothetical protein SORBIDRAFT_09g029810 [Sorghum bicolor]>gi|241946870|gb|EES20015.1| hypothetical protein SORBIDRAFT_09g029810 [Sorghum bicolor]	--
Cluster-13984.26899	1.16	1.8	1.41	0.13	0.39	0.53	0.4	0.11	0.38	0.24	0.04	0.46	hypothetical protein ZEAMMB73_907541 [Zea mays]	--
Cluster-13984.27302	0.45	0.13	0.59	0	0.02	0	0.02	0	0	0.11	0	0.32	TPA: hypothetical protein ZEAMMB73_678513 [Zea mays]	--
Cluster-13984.2765	0	0	0	0	0	0	0	0	0	1.38	1.36	1.25	--	--
Cluster-13984.29062	0	0.01	0.02	0.25	0.16	0.07	0.35	0.17	0.08	0	0.04	0.39	hypothetical protein SORBIDRAFT_02g042500 [Sorghum bicolor]>gi|241926744|gb|EER99888.1| hypothetical protein SORBIDRAFT_02g042500 [Sorghum bicolor]	--
Cluster-13984.29066	3.93	4.77	3.94	10.47	9.27	9.61	1.52	1.98	2.14	2.36	3.63	2.76	DNA binding protein [Zea mays]>gi|242042055|ref|XP_002468422.1| hypothetical protein SORBIDRAFT_01g045690 [Sorghum bicolor]>gi|670360236|ref|XP_008677317.1| PREDICTED: DNA binding protein isoform X1 [Zea mays]>gi|195632534|gb|ACG36703.1| DNA binding protein [Zea mays]>gi|241922276|gb|EER95420.1| hypothetical protein SORBIDRAFT_01g045690 [Sorghum bicolor]>gi|414865074|tpg|DAA43631.1| TPA: putative…	--
Cluster-13984.29883	0.18	0.61	0.12	1.73	2.24	1	0.12	0.48	0.26	1.25	0.64	1.36	PREDICTED: methylesterase 7-like [Zea mays]>gi|413948256|gb|AFW80905.1| hypothetical protein ZEAMMB73_374089 [Zea mays]	--
Cluster-13984.30198	0.34	0.52	0.3	0.61	0.86	0.23	0.14	0.05	0.05	0.34	0.95	0.42	hypothetical protein SORBIDRAFT_07g015450 [Sorghum bicolor]>gi|241941752|gb|EES14897.1| hypothetical protein SORBIDRAFT_07g015450 [Sorghum bicolor]	--
Cluster-13984.31321	0.59	0.22	0	0	0.01	0	0.15	0.46	0.06	0	0	0.32	hypothetical protein SORBIDRAFT_02g035580 [Sorghum bicolor]>gi|241926351|gb|EER99495.1| hypothetical protein SORBIDRAFT_02g035580 [Sorghum bicolor]	--
Cluster-13984.31641	0	0	0	0	0.12	0	0.13	0.07	0.16	0	0.01	0	PREDICTED: ethylene-responsive transcription factor ERF025 isoform X1 [Setaria italica]	--
Cluster-13984.32623	1.1	2.72	1.74	4.07	4.59	3.5	3.75	4.14	4.63	0.31	0.75	0.88	hypothetical protein SORBIDRAFT_10g025053 [Sorghum bicolor]>gi|241916948|gb|EER90092.1| hypothetical protein SORBIDRAFT_10g025053, partial [Sorghum bicolor]	--
Cluster-13984.32632	5.28	4.65	4.63	0.63	0.55	0.67	10.27	7.41	9.8	0.78	0.81	0.4	PREDICTED: ethylene-responsive transcription factor 12-like [Zea mays]	--
Cluster-13984.3309	0	0	0	0	0	0	0	0	0	1.1	2.1	1.28	--	--
Cluster-13984.33128	0.41	0.21	0.66	0.48	0.55	0.43	2.25	2.08	2.65	1.93	1.59	1.33	hypothetical protein SORBIDRAFT_09g028660 [Sorghum bicolor]>gi|241945545|gb|EES18690.1| hypothetical protein SORBIDRAFT_09g028660 [Sorghum bicolor]	--
Cluster-13984.33237	0.51	0.18	0.52	0.51	0.06	0.1	1.02	1.15	1	0.37	0.77	0.34	hypothetical protein SORBIDRAFT_09g022270 [Sorghum bicolor]>gi|241945191|gb|EES18336.1| hypothetical protein SORBIDRAFT_09g022270 [Sorghum bicolor]	--
Cluster-13984.34397	4.13	3.01	3.87	10.39	9.64	11.69	1.38	1.42	1.67	6.3	6.21	7.68	DNA binding protein [Zea mays]>gi|242042055|ref|XP_002468422.1| hypothetical protein SORBIDRAFT_01g045690 [Sorghum bicolor]>gi|670360236|ref|XP_008677317.1| PREDICTED: DNA binding protein isoform X1 [Zea mays]>gi|195632534|gb|ACG36703.1| DNA binding protein [Zea mays]>gi|241922276|gb|EER95420.1| hypothetical protein SORBIDRAFT_01g045690 [Sorghum bicolor]>gi|414865074|tpg|DAA43631.1| TPA: putative…	--
Cluster-13984.34862	0	0	0	0	0.23	0.64	0	1.02	0.19	0	0	0	hypothetical protein SORBIDRAFT_01g002230 [Sorghum bicolor]>gi|241920001|gb|EER93145.1| hypothetical protein SORBIDRAFT_01g002230 [Sorghum bicolor]	--
Cluster-13984.34865	0	0	0	0	0.27	0.5	0	0.28	0.35	0	0	0	hypothetical protein SORBIDRAFT_01g002230 [Sorghum bicolor]>gi|241920001|gb|EER93145.1| hypothetical protein SORBIDRAFT_01g002230 [Sorghum bicolor]	--
Cluster-13984.3501	1.01	0.26	0.39	1.45	0.99	1.49	0.59	0.49	0.65	4.27	3.79	4	hypothetical protein OsI_07671 [Oryza sativa Indica Group]	--
Cluster-13984.35210	0	1.17	0	0.54	1.84	1.38	0	0	0	0	0	0	hypothetical protein SORBIDRAFT_03g047350 [Sorghum bicolor]>gi|241931154|gb|EES04299.1| hypothetical protein SORBIDRAFT_03g047350 [Sorghum bicolor]	--
Cluster-13984.35275	0.74	0.35	0.86	0.14	0	0.08	0.24	0.3	0.11	0.31	0.75	0.26	hypothetical protein OsI_03168 [Oryza sativa Indica Group]	--
Cluster-13984.35327	1.72	3.6	3.6	5.59	6.48	5.94	0.96	1.17	1.18	7.29	6.47	6.72	hypothetical protein SORBIDRAFT_06g024000 [Sorghum bicolor]>gi|241938053|gb|EES11198.1| hypothetical protein SORBIDRAFT_06g024000 [Sorghum bicolor]	--
Cluster-13984.35418	9.87	9.66	10.18	23.74	22.26	21.97	12.03	10.09	10.69	1.49	1.93	1.58	hypothetical protein SORBIDRAFT_04g005490 [Sorghum bicolor]>gi|241933238|gb|EES06383.1| hypothetical protein SORBIDRAFT_04g005490 [Sorghum bicolor]	--
Cluster-13984.36005	0.6	0.26	0.47	0.57	1.01	0.66	0.67	0.52	0.47	0.28	0.07	0.08	NBS-LRR-like protein [Cenchrus americanus]	--
Cluster-13984.3690	0.27	0.31	0.31	0.23	0.41	0.58	0.68	0	0.31	4.88	2.93	2.96	hypothetical protein SORBIDRAFT_03g039250 [Sorghum bicolor]>gi|241930707|gb|EES03852.1| hypothetical protein SORBIDRAFT_03g039250 [Sorghum bicolor]	--
Cluster-13984.37226	1.06	1.49	1.15	0.88	1.18	1.31	11.18	12.63	9.58	0.33	0.53	0.58	hypothetical protein SORBIDRAFT_06g032170 [Sorghum bicolor]>gi|241938474|gb|EES11619.1| hypothetical protein SORBIDRAFT_06g032170 [Sorghum bicolor]	--
Cluster-13984.37227	0	0	0.12	0.06	0.06	0.14	1.22	0.98	0.98	0	0	0.05	hypothetical protein SORBIDRAFT_06g032170 [Sorghum bicolor]>gi|241938474|gb|EES11619.1| hypothetical protein SORBIDRAFT_06g032170 [Sorghum bicolor]	--
Cluster-13984.37631	0.71	1.04	0.95	2.55	1.98	1.94	0.17	0.25	0.31	0.92	0.56	0.79	hypothetical protein SORBIDRAFT_06g030340 [Sorghum bicolor]>gi|241939806|gb|EES12951.1| hypothetical protein SORBIDRAFT_06g030340 [Sorghum bicolor]	--
Cluster-13984.3783	0	0	0	0	0	0	0	0	0	5.34	6.93	7.31	predicted protein [Hordeum vulgare subsp. vulgare]	--
Cluster-13984.3887	0	0	0	0	0	0	0	0.04	0	40.15	39.92	42.18	uncharacterized protein [Blastocystis hominis]>gi|300123648|emb|CBK24920.2| unnamed protein product [Blastocystis hominis]	--
Cluster-13984.39018	0	0	0	0	0.19	0.42	0	0.7	0	0.12	0	0.05	PREDICTED: transmembrane protein 56-like [Setaria italica]	--
Cluster-13984.4026	0	0	0.06	0.26	0.35	0.63	0	0	0	0	0	0	uncharacterized protein LOC100272814 [Zea mays]>gi|194700840|gb|ACF84504.1| unknown [Zea mays]>gi|414871830|tpg|DAA50387.1| TPA: hypothetical protein ZEAMMB73_240565 [Zea mays]	--
Cluster-13984.4029	0.09	0	0.05	0	0.08	0	0	0	0	0.3	0.5	0.16	WRKY transcription factor 2 [Gossypium hirsutum]	--
Cluster-13984.41522	0	0	0	0	0	0.19	1.49	0.11	0.09	0	0	0	hypothetical protein SORBIDRAFT_04g006500 [Sorghum bicolor]>gi|241931546|gb|EES04691.1| hypothetical protein SORBIDRAFT_04g006500 [Sorghum bicolor]	--
Cluster-13984.41812	31.85	35.86	32.69	35.1	35.59	35.08	6.28	6.47	5.19	13.99	17.48	20.2	--	--
Cluster-13984.41891	15.58	18.57	13.5	5.77	7.09	6.12	28.37	36.6	28.32	40.91	48.4	50.93	--	--
Cluster-13984.42079	0.29	0.55	0.49	1.01	0.61	0.97	2.4	1.5	1.64	0.71	0.34	0.34	--	--
Cluster-13984.42263	1.16	1.12	1.1	0.39	0.08	0.3	1.28	0.57	0.58	0.82	1	1.15	hypothetical protein ZEAMMB73_907541 [Zea mays]	--
Cluster-13984.42362	0.32	0	0.41	0	0	0	0.73	2	0	0.74	0.45	0	putative AP2/EREBP transcription factor superfamily protein [Zea mays]>gi|194702682|gb|ACF85425.1| unknown [Zea mays]>gi|413949751|gb|AFW82400.1| putative AP2/EREBP transcription factor superfamily protein [Zea mays]>gi|645165233|gb|AIB04433.1| AP2-EREBP transcription factor, partial [Zea mays]	--
Cluster-13984.42996	2.93	1.21	3.9	4.44	3.72	3.28	15.73	14.48	11.59	50.63	33.32	39.38	hypothetical protein SORBIDRAFT_03g003370 [Sorghum bicolor]>gi|241929186|gb|EES02331.1| hypothetical protein SORBIDRAFT_03g003370 [Sorghum bicolor]	--
Cluster-13984.4330	0	0.05	0	0.2	0.39	0.29	0.12	0	0.17	0.04	0	0	putative GAG-POL precursor -orf2 protein [Sorghum bicolor]	--
Cluster-13984.43536	0.17	0.14	0.21	0.11	0.02	0.1	0.33	0.42	0.45	0.36	0.23	0.23	--	--
Cluster-13984.43545	0.22	0.55	0.05	0	0	0	0.04	0	0	0	0	0	hypothetical protein SORBIDRAFT_06g017910 [Sorghum bicolor]>gi|241937730|gb|EES10875.1| hypothetical protein SORBIDRAFT_06g017910 [Sorghum bicolor]	--
Cluster-13984.44207	15.94	14.7	7.08	10.13	12.45	17.57	42.45	25.81	48.28	56.43	42.75	34.32	PREDICTED: probable WRKY transcription factor 48 [Brachypodium distachyon]>gi|721606067|ref|XP_010229633.1| PREDICTED: probable WRKY transcription factor 48 [Brachypodium distachyon]>gi|721606072|ref|XP_010229639.1| PREDICTED: probable WRKY transcription factor 48 [Brachypodium distachyon]	--
Cluster-13984.44460	0.29	0.33	0.23	1.25	1.4	1.79	1.11	1.79	1.18	2.34	1.82	2.54	PREDICTED: probable WRKY transcription factor 75 [Zea mays]>gi|413952488|gb|AFW85137.1| putative WRKY DNA-binding domain superfamily protein [Zea mays]>gi|645168330|gb|AIB05735.1| WRKY transcription factor, partial [Zea mays]	--
Cluster-13984.44944	0.54	0.43	0.35	5.76	6.17	5.92	0.18	0.33	0.27	4.27	4.66	4.85	hypothetical protein SORBIDRAFT_02g020760 [Sorghum bicolor]>gi|241923386|gb|EER96530.1| hypothetical protein SORBIDRAFT_02g020760 [Sorghum bicolor]	--
Cluster-13984.44945	7.64	9.3	8.42	59.79	58.5	59.66	5.38	4.8	4.55	45.58	52.11	53.63	hypothetical protein SORBIDRAFT_02g020760 [Sorghum bicolor]>gi|241923386|gb|EER96530.1| hypothetical protein SORBIDRAFT_02g020760 [Sorghum bicolor]	--
Cluster-13984.46477	31.46	24.7	29.45	9.22	9.7	8.07	51.14	41.08	54.34	27.5	23.56	28.43	PREDICTED: ethylene-responsive transcription factor ERF115-like [Zea mays]>gi|414879521|tpg|DAA56652.1| TPA: putative AP2/EREBP transcription factor superfamily protein [Zea mays]	--
Cluster-13984.46478	26.05	33.39	33.06	6.58	9.56	6.93	54.25	34.78	50.1	24.08	27.86	31.64	PREDICTED: ethylene-responsive transcription factor ERF115-like [Zea mays]>gi|414879521|tpg|DAA56652.1| TPA: putative AP2/EREBP transcription factor superfamily protein [Zea mays]	--
Cluster-13984.46593	0.27	0.58	0.48	0	0.07	0.12	0.19	0.34	0.37	0.14	0.07	0.12	hypothetical protein SORBIDRAFT_08g018950 [Sorghum bicolor]>gi|241944095|gb|EES17240.1| hypothetical protein SORBIDRAFT_08g018950 [Sorghum bicolor]	--
Cluster-13984.47265	0.42	0.85	0	5.36	5.08	2.68	2.6	4.04	6.09	2.8	2.66	4.27	hypothetical protein SORBIDRAFT_02g039370 [Sorghum bicolor]>gi|241924400|gb|EER97544.1| hypothetical protein SORBIDRAFT_02g039370 [Sorghum bicolor]	--
Cluster-13984.47296	2.29	2.06	3.06	4.93	4.11	4.05	6.32	5.7	6.11	1.13	0.85	1	transposon protein [Coix lacryma-jobi]	--
Cluster-13984.47548	1.58	0.94	0.18	0.07	0	0	0.98	1.05	0.75	1.2	0.44	0.14	PREDICTED: probable WRKY transcription factor 4 [Zea mays]	--
Cluster-13984.48774	0.15	0.37	0.56	1.7	0.82	0.4	0.01	0.02	0	1.44	1.72	0.49	hypothetical protein SORBIDRAFT_01g014180 [Sorghum bicolor]>gi|241918065|gb|EER91209.1| hypothetical protein SORBIDRAFT_01g014180 [Sorghum bicolor]	--
Cluster-13984.48881	0.58	0.26	0.54	0.04	0	0	1.15	0.59	0.21	0.09	0.38	0.01	PREDICTED: nucleobase-ascorbate transporter 6-like [Phoenix dactylifera]	--
Cluster-13984.493	0.07	0.11	0	0.05	0.13	0.23	0.19	0.12	0.32	1.38	2.04	1.46	hypothetical protein SORBIDRAFT_05g001170 [Sorghum bicolor]>gi|241935990|gb|EES09135.1| hypothetical protein SORBIDRAFT_05g001170 [Sorghum bicolor]	--
Cluster-13984.495	0	0	0	0	0	0	0	0	0	0.31	0.26	0.34	hypothetical protein SORBIDRAFT_05g001170 [Sorghum bicolor]>gi|241935990|gb|EES09135.1| hypothetical protein SORBIDRAFT_05g001170 [Sorghum bicolor]	--
Cluster-13984.4988	0	0.66	0	1.11	2.13	1.24	0.06	0.17	0.21	0.6	0.14	0.6	PREDICTED: light-inducible protein CPRF3 [Setaria italica]	--
Cluster-13984.50099	0	0.11	0.12	0.03	0.07	0.07	0.78	1.56	0.93	0	0.13	0.01	hypothetical protein SORBIDRAFT_06g021780 [Sorghum bicolor]>gi|241939313|gb|EES12458.1| hypothetical protein SORBIDRAFT_06g021780 [Sorghum bicolor]	--
Cluster-13984.50204	0.11	0.22	0	0.38	0.52	0.54	0.93	1.56	1.68	0.71	0.56	0.71	hypothetical protein SORBIDRAFT_09g022270 [Sorghum bicolor]>gi|241945191|gb|EES18336.1| hypothetical protein SORBIDRAFT_09g022270 [Sorghum bicolor]	--
Cluster-13984.50205	9.78	9.94	8.14	0.69	1.07	1.03	3.29	2.82	3.17	11	8.81	11.48	hypothetical protein SORBIDRAFT_04g031950 [Sorghum bicolor]>gi|241934315|gb|EES07460.1| hypothetical protein SORBIDRAFT_04g031950 [Sorghum bicolor]	--
Cluster-13984.51098	0	0.01	0	0	0	0	0.37	0.15	0.56	0.01	0.01	0	hypothetical protein SORBIDRAFT_03g026010 [Sorghum bicolor]>gi|241930014|gb|EES03159.1| hypothetical protein SORBIDRAFT_03g026010 [Sorghum bicolor]	--
Cluster-13984.51099	0.07	0.06	0.18	0.09	0.14	0.06	1.03	1.08	1.09	0.11	0.14	0.22	hypothetical protein SORBIDRAFT_08g016940 [Sorghum bicolor]>gi|241943978|gb|EES17123.1| hypothetical protein SORBIDRAFT_08g016940 [Sorghum bicolor]	--
Cluster-13984.51875	0	0.02	0	0.46	0.16	0.57	0.08	0	0.14	0	0.32	0	PREDICTED: disease resistance protein RGA2-like [Setaria italica]>gi|514754967|ref|XP_004963166.1| PREDICTED: disease resistance protein RGA2-like [Setaria italica]>gi|514754971|ref|XP_004963167.1| PREDICTED: disease resistance protein RGA2-like [Setaria italica]	--
Cluster-13984.52397	1.82	2.18	1.93	0.54	0.45	0.47	0.02	0.06	0.11	0.14	0.02	0.05	hypothetical protein SORBIDRAFT_05g001570 [Sorghum bicolor]>gi|241936021|gb|EES09166.1| hypothetical protein SORBIDRAFT_05g001570 [Sorghum bicolor]	--
Cluster-13984.5256	0	0	0	0.05	0	0	1.3	0.43	1.47	0.15	0.43	0.57	hypothetical protein SORBIDRAFT_02g030350 [Sorghum bicolor]>gi|241923923|gb|EER97067.1| hypothetical protein SORBIDRAFT_02g030350 [Sorghum bicolor]	--
Cluster-13984.52734	4.1	4.96	4.44	2.53	1.98	1.66	0.38	0.2	0.54	0.15	0.71	0.42	PREDICTED: uncharacterized protein LOC101784738 [Setaria italica]	--
Cluster-13984.5325	0.15	0.24	0.29	0.11	0.48	0.49	2.84	2.6	3.69	3.01	2.43	2.98	TPA: hypothetical protein ZEAMMB73_449679 [Zea mays]	--
Cluster-13984.5326	0.32	0.14	0	0.45	0.17	0.26	2.51	2.96	2.02	2.24	3.29	3.4	TPA: hypothetical protein ZEAMMB73_449679 [Zea mays]	--
Cluster-13984.53289	5.4	6.95	6.41	6.56	5.45	7.29	2.44	1.77	1.5	0.43	0.82	0.46	hypothetical protein SORBIDRAFT_03g036420 [Sorghum bicolor]>gi|241930571|gb|EES03716.1| hypothetical protein SORBIDRAFT_03g036420 [Sorghum bicolor]	--
Cluster-13984.53770	0.52	0.37	0.46	0.34	0.36	0.42	0.04	0.04	0	0.31	0.22	0.39	hypothetical protein SORBIDRAFT_03g038080 [Sorghum bicolor]>gi|241928515|gb|EES01660.1| hypothetical protein SORBIDRAFT_03g038080 [Sorghum bicolor]	--
Cluster-13984.5436	0	0	0	0	0	0	0.82	1.54	1.58	0	0	0.13	hypothetical protein SORBIDRAFT_03g038180 [Sorghum bicolor]>gi|241928522|gb|EES01667.1| hypothetical protein SORBIDRAFT_03g038180 [Sorghum bicolor]	--
Cluster-13984.55479	1.41	1.62	1.01	0.02	0.37	0.1	0	0	0	0	0	0	PREDICTED: ZYP1 protein isoform X1 [Zea mays]	--
Cluster-13984.5557	0	0	0.01	0	0	0	0	0.5	0.76	0.2	0	0.03	hypothetical protein SORBIDRAFT_03g001130 [Sorghum bicolor]>gi|241926876|gb|EES00021.1| hypothetical protein SORBIDRAFT_03g001130 [Sorghum bicolor]	--
Cluster-13984.56167	0	0	0	0.26	0.28	0.78	0.48	0.36	0	0	0.97	0.86	hypothetical protein SORBIDRAFT_05g001175 [Sorghum bicolor]>gi|241935991|gb|EES09136.1| hypothetical protein SORBIDRAFT_05g001175 [Sorghum bicolor]	--
Cluster-13984.57749	0.72	0.6	0.32	0.43	0.51	0.35	0.53	0.63	0.44	0.06	0.14	0.12	hypothetical protein SORBIDRAFT_04g037760 [Sorghum bicolor]>gi|241934636|gb|EES07781.1| hypothetical protein SORBIDRAFT_04g037760 [Sorghum bicolor]	--
Cluster-13984.58125	0.01	0	0.05	0.07	0.04	0.08	1.41	0.83	1.11	0.14	0.04	0.12	hypothetical protein SORBIDRAFT_06g021780 [Sorghum bicolor]>gi|241939313|gb|EES12458.1| hypothetical protein SORBIDRAFT_06g021780 [Sorghum bicolor]	--
Cluster-13984.59440	1.17	0.47	1.08	0.22	0.21	0.31	52.33	25.51	56.05	1.11	1.37	0.91	hypothetical protein SORBIDRAFT_07g025210 [Sorghum bicolor]>gi|241940986|gb|EES14131.1| hypothetical protein SORBIDRAFT_07g025210 [Sorghum bicolor]	--
Cluster-13984.59450	0	1.18	2.42	0.75	0.03	0.75	0	0.99	0.82	0	0	0	hypothetical protein SORBIDRAFT_10g000240 [Sorghum bicolor]>gi|241915882|gb|EER89026.1| hypothetical protein SORBIDRAFT_10g000240 [Sorghum bicolor]	--
Cluster-13984.61816	0.77	0.79	0.95	2.5	2.1	2.31	0.37	0.73	0.18	0.75	0.37	0.36	hypothetical protein SORBIDRAFT_03g034360 [Sorghum bicolor]>gi|241930450|gb|EES03595.1| hypothetical protein SORBIDRAFT_03g034360 [Sorghum bicolor]	--
Cluster-13984.64200	0.06	0	0	0.45	0.41	0.23	0.02	0.3	1.63	0	0.01	0	PREDICTED: uncharacterized protein LOC100192650 isoform X1 [Zea mays]	--
Cluster-13984.64202	0	0.86	0	0.41	0.64	0.13	7.87	9.79	5.28	0.68	0.63	0.19	uncharacterized protein LOC100192650 [Zea mays]>gi|194691220|gb|ACF79694.1| unknown [Zea mays]>gi|408690250|gb|AFU81585.1| bZIP-type transcription factor, partial [Zea mays subsp. mays]>gi|413935785|gb|AFW70336.1| putative bZIP transcription factor superfamily protein [Zea mays]	--
Cluster-13984.64205	0.09	0	0.39	0.34	0.78	0.75	2.2	3.12	3.23	0.74	1.01	1.07	uncharacterized protein LOC100192650 [Zea mays]>gi|194691220|gb|ACF79694.1| unknown [Zea mays]>gi|408690250|gb|AFU81585.1| bZIP-type transcription factor, partial [Zea mays subsp. mays]>gi|413935785|gb|AFW70336.1| putative bZIP transcription factor superfamily protein [Zea mays]	--
Cluster-13984.64930	0	0	0.01	0	0	0	0.11	0.09	0.07	0	0	0.01	hypothetical protein SORBIDRAFT_06g021780 [Sorghum bicolor]>gi|241939313|gb|EES12458.1| hypothetical protein SORBIDRAFT_06g021780 [Sorghum bicolor]	--
Cluster-13984.65445	0.26	0.7	0.26	0.41	1.05	0.37	0.15	0.07	0	0.84	1.05	0.42	hypothetical protein SORBIDRAFT_02g029870 [Sorghum bicolor]>gi|241926039|gb|EER99183.1| hypothetical protein SORBIDRAFT_02g029870 [Sorghum bicolor]	--
Cluster-13984.65531	6.59	6.23	7.45	4.61	4.31	4.27	3.58	3.91	2.99	0.84	0.61	0.75	hypothetical protein SORBIDRAFT_06g021350 [Sorghum bicolor]>gi|241939293|gb|EES12438.1| hypothetical protein SORBIDRAFT_06g021350 [Sorghum bicolor]	--
Cluster-13984.67923	27.19	30.11	26.86	6.88	5.87	5.19	3.83	3.8	4.46	2.22	1.74	2.53	hypothetical protein SORBIDRAFT_06g003210 [Sorghum bicolor]>gi|241938730|gb|EES11875.1| hypothetical protein SORBIDRAFT_06g003210 [Sorghum bicolor]	--
Cluster-13984.68189	9.06	9.21	8.3	9.37	8.55	9.44	4.19	3.74	4.53	33.91	32.05	31.18	PREDICTED: ocs element-binding factor 1-like [Setaria italica]	--
Cluster-13984.68442	1.39	0	1.37	0.57	0.89	0.34	0	0	0	0	0	0	hypothetical protein SORBIDRAFT_08g002290 [Sorghum bicolor]>gi|27542759|gb|AAO16692.1| putative Xa1-like protein [Sorghum bicolor]>gi|241942479|gb|EES15624.1| hypothetical protein SORBIDRAFT_08g002290 [Sorghum bicolor]	--
Cluster-13984.68841	0.19	0.38	0.7	0.36	0.17	0	8.08	2.88	7.86	0.45	1.27	0.54	hypothetical protein SORBIDRAFT_02g038900 [Sorghum bicolor]>gi|241924375|gb|EER97519.1| hypothetical protein SORBIDRAFT_02g038900 [Sorghum bicolor]	--
Cluster-13984.69085	1.13	1.23	1.19	0.53	0.49	0.57	1.28	1.13	1.04	0	0.15	0.13	PREDICTED: uncharacterized protein LOC101756627 [Setaria italica]	--
Cluster-13984.69245	1.49	1.33	1.59	5.98	8.79	4.76	5.88	6.84	3.57	9	6.23	10.91	hypothetical protein ZEAMMB73_346249 [Zea mays]	--
Cluster-13984.69311	0.04	0.08	0.13	0.45	0.36	0.42	0.47	0.44	0.38	0.31	0.31	0.28	hypothetical protein SORBIDRAFT_02g008880 [Sorghum bicolor]>gi|241923068|gb|EER96212.1| hypothetical protein SORBIDRAFT_02g008880 [Sorghum bicolor]	--
Cluster-13984.7052	0.23	0.15	0.06	0	0	0.11	0	0	0	0.19	0.22	0.23	hypothetical protein SORBIDRAFT_04g026380 [Sorghum bicolor]>gi|241932303|gb|EES05448.1| hypothetical protein SORBIDRAFT_04g026380 [Sorghum bicolor]	--
Cluster-13984.7071	0.43	0.05	0.09	0.67	0.81	1.15	2.76	2.86	2.83	1.95	3.79	3.43	--	--
Cluster-13984.7130	0.07	0.11	0.15	0.46	0.76	0.72	0.52	0.73	0.66	0.88	0.86	0.63	hypothetical protein SORBIDRAFT_08g014920 [Sorghum bicolor]>gi|241942833|gb|EES15978.1| hypothetical protein SORBIDRAFT_08g014920 [Sorghum bicolor]	--
Cluster-13984.71556	1.02	0.49	1.48	1	1.84	0.85	5.08	7.33	7.15	1.56	1.3	1.51	--	--
Cluster-13984.71613	2.66	0.69	2.52	0.1	0	0	1.18	1.02	0.45	0.87	0.74	1.05	hypothetical protein [Zea mays]>gi|194692014|gb|ACF80091.1| unknown [Zea mays]>gi|195612790|gb|ACG28225.1| hypothetical protein [Zea mays]>gi|414868435|tpg|DAA46992.1| TPA: hypothetical protein ZEAMMB73_176322 [Zea mays]	--
Cluster-13984.71749	77.71	28.21	75.91	2.93	2.77	2.28	26.1	6.28	26.67	35.32	35.15	33.27	ethylene-responsive element binding protein 2 [Zea mays]>gi|195608180|gb|ACG25920.1| ethylene-responsive element binding protein 2 [Zea mays]	--
Cluster-13984.72	0	0	0	0	0	0.08	0	0	0	0.51	0.18	0.45	lamin-like protein [Phytophthora infestans T30-4]>gi|262105180|gb|EEY63232.1| lamin-like protein [Phytophthora infestans T30-4]	--
Cluster-13984.7232	0	0	0	0	0	0	1.07	1.68	0.57	0	0	0	unknown [Zea mays]>gi|413921375|gb|AFW61307.1| kelch motif family protein [Zea mays]	--
Cluster-13984.72343	0.11	0	0.29	0.11	0.13	0.09	0.2	0.89	0.29	0	0	0.08	hypothetical protein SORBIDRAFT_06g021780 [Sorghum bicolor]>gi|241939313|gb|EES12458.1| hypothetical protein SORBIDRAFT_06g021780 [Sorghum bicolor]	--
Cluster-13984.73530	0	0.3	0	0	0	0	8.6	6.43	7.27	0.54	0.57	0	hypothetical protein SORBIDRAFT_03g026010 [Sorghum bicolor]>gi|241930014|gb|EES03159.1| hypothetical protein SORBIDRAFT_03g026010 [Sorghum bicolor]	--
Cluster-13984.7395	0	0.02	0.08	0.74	0.62	0.58	0.34	0.44	0.29	2.24	2.55	2.53	PREDICTED: putative transcription factor bHLH041 [Zea mays]>gi|414875855|tpg|DAA52986.1| TPA: putative HLH DNA-binding domain superfamily protein [Zea mays]	--
Cluster-13984.742	0	0	0	0	0	0	0	0	0	0.54	0.29	0.98	--	--
Cluster-13984.743	0	0	0	0	0	0	0	0.02	0	0.73	0.78	0.58	--	--
Cluster-13984.7434	3.06	1.73	2.49	1.01	1.16	0.57	9.76	3.69	7.92	4.18	3.4	1.71	PREDICTED: ethylene-responsive transcription factor ERF061 [Zea mays]>gi|413948540|gb|AFW81189.1| putative AP2/EREBP transcription factor superfamily protein [Zea mays]>gi|645168417|gb|AIB05769.1| AP2-EREBP transcription factor, partial [Zea mays]	--
Cluster-13984.74962	4.84	5.1	3.89	12.57	10.38	10.76	11.2	13.49	11.62	13.4	14.67	15.86	hypothetical protein OsJ_02882 [Oryza sativa Japonica Group]	--
Cluster-13984.75221	4.53	5.9	5.36	0.86	0.9	1.26	7.57	7.32	7.23	1.28	1.04	1.17	unknown [Zea mays]	--
Cluster-13984.7538	0.06	0	0.03	0	0.06	0.06	29.77	13.98	30.08	0.19	0.06	0.41	PREDICTED: dehydration-responsive element-binding protein 1I-like [Setaria italica]	--
Cluster-13984.75405	0.83	0.09	0.45	0	0.08	0.01	0.47	0.13	0.22	0.18	0.52	0.07	PREDICTED: probable WRKY transcription factor 20 [Setaria italica]	--
Cluster-13984.75744	1.86	1.59	1.01	12.59	11.62	11.3	3.43	5.03	3.1	9.47	6.72	4.24	hypothetical protein SORBIDRAFT_08g022960 [Sorghum bicolor]>gi|241944347|gb|EES17492.1| hypothetical protein SORBIDRAFT_08g022960 [Sorghum bicolor]	--
Cluster-13984.75758	3.32	1.84	0.54	0.05	0.57	0.98	3.97	1.66	2.08	0.71	0	0.52	hypothetical protein SORBIDRAFT_02g042560 [Sorghum bicolor]>gi|241924566|gb|EER97710.1| hypothetical protein SORBIDRAFT_02g042560 [Sorghum bicolor]	--
Cluster-13984.75759	0.13	0.05	0.12	0.01	0.02	0.02	0.25	0.16	0.21	0.04	0.1	0.01	hypothetical protein SHCRBa_098_E22_R_100 [Saccharum hybrid cultivar R570]	--
Cluster-13984.75777	0	0	0	0.09	0.11	0.22	0.17	0.24	0.31	0.09	0	0	PREDICTED: uncharacterized protein LOC100193950 isoform X2 [Zea mays]	--
Cluster-13984.76124	19.62	13.82	22.32	4.87	2.18	4.14	1.95	1.21	2.75	1.75	2.46	1.61	hypothetical protein SORBIDRAFT_03g029990 [Sorghum bicolor]>gi|241930229|gb|EES03374.1| hypothetical protein SORBIDRAFT_03g029990 [Sorghum bicolor]	--
Cluster-13984.76504	0.3	0.43	0.41	0.7	1.06	1.39	0	0.29	0.29	0.25	0	0.6	hypothetical protein SORBIDRAFT_04g033220 [Sorghum bicolor]>gi|241932653|gb|EES05798.1| hypothetical protein SORBIDRAFT_04g033220 [Sorghum bicolor]	--
Cluster-13984.77051	0.12	0.61	0	0.37	0.55	0.05	0	0	0	0.82	0.17	0.13	hypothetical protein SORBIDRAFT_01g005290 [Sorghum bicolor]>gi|241920156|gb|EER93300.1| hypothetical protein SORBIDRAFT_01g005290 [Sorghum bicolor]	--
Cluster-13984.7717	0.19	0	0	0	0.3	0.41	67.51	37.82	44.26	0	0	0.1	hypothetical protein SORBIDRAFT_01g037580 [Sorghum bicolor]>gi|241919234|gb|EER92378.1| hypothetical protein SORBIDRAFT_01g037580 [Sorghum bicolor]	--
Cluster-13984.77293	0.89	0	1.05	0.41	2.17	2.9	4.29	3.92	4.08	1.14	0.3	1.34	hypothetical protein SORBIDRAFT_04g027700 [Sorghum bicolor]>gi|241932371|gb|EES05516.1| hypothetical protein SORBIDRAFT_04g027700 [Sorghum bicolor]	--
Cluster-13984.77459	30.36	20.02	21.39	25.14	20.02	24.38	5.33	6.08	7.94	2.16	3.08	0.28	PREDICTED: GATA transcription factor 2-like [Setaria italica]	--
Cluster-13984.7749	0	0	0.16	0	0	0	1.51	2.36	1.07	0	0	0	PREDICTED: kelch repeat-containing protein At3g27220-like [Cucumis melo]	--
Cluster-13984.7847	0.91	0.4	0.64	0.07	0.21	0.14	0	0.14	0.24	0	0.11	0.43	hypothetical protein SORBIDRAFT_02g038340 [Sorghum bicolor]>gi|241924343|gb|EER97487.1| hypothetical protein SORBIDRAFT_02g038340 [Sorghum bicolor]	--
Cluster-13984.79482	0	0.46	0.03	0.07	0.01	0	0.27	1.05	0.34	0.01	0	0.02	PREDICTED: dehydration-responsive element-binding protein 1A-like isoform X1 [Setaria italica]	--
Cluster-13984.79483	39.66	34.83	38.36	18.61	21.24	18.98	248.44	202.42	243.57	23.34	19.48	22.07	PREDICTED: dehydration-responsive element-binding protein 1A-like isoform X1 [Setaria italica]	--
Cluster-13984.79853	22.35	13.52	20.22	0.56	0.51	0.67	14.21	6.8	12.51	3.49	3.85	3.4	hypothetical protein SORBIDRAFT_03g037700 [Sorghum bicolor]>gi|241928493|gb|EES01638.1| hypothetical protein SORBIDRAFT_03g037700 [Sorghum bicolor]	--
Cluster-13984.79904	0.61	0.68	0.7	0.23	0.1	0.16	0.5	0.69	0.85	0	0.33	0.18	PREDICTED: RNA polymerase sigma factor sigB-like [Zea mays]>gi|670367952|ref|XP_008665256.1| PREDICTED: RNA polymerase sigma factor sigB-like [Zea mays]>gi|414591842|tpg|DAA42413.1| TPA: sigma factor SIG2B [Zea mays]>gi|414866057|tpg|DAA44614.1| TPA: sigma factor SIG2B [Zea mays]>gi|414872289|tpg|DAA50846.1| TPA: sigma factor SIG2B [Zea mays]	--
Cluster-13984.79921	4.02	3.95	3.93	0.61	0.94	0.73	0.14	0.1	0.09	0.11	0.12	0.08	PREDICTED: OCL4 protein isoform X1 [Zea mays]>gi|670361461|ref|XP_008648326.1| PREDICTED: OCL4 protein isoform X1 [Zea mays]>gi|345193175|tpg|DAA34953.1| TPA_exp: homeodomain leucine zipper family IV protein [Zea mays]>gi|414867891|tpg|DAA46448.1| TPA: outer cell layer4 isoform 1 [Zea mays]>gi|414867892|tpg|DAA46449.1| TPA: outer cell layer4 isoform 2 [Zea mays]	--
Cluster-13984.79923	56.72	45.19	59.09	20.66	24.78	15.86	187.51	134.96	187.57	51.42	44.87	36.83	PREDICTED: GATA transcription factor 6-like [Setaria italica]	--
Cluster-13984.80246	0.03	0.16	0.09	0.31	0.2	0.2	1.77	2	1.69	0.27	0.39	0.34	hypothetical protein SORBIDRAFT_06g021780 [Sorghum bicolor]>gi|241939313|gb|EES12458.1| hypothetical protein SORBIDRAFT_06g021780 [Sorghum bicolor]	--
Cluster-13984.80262	1793.02	136.86	1657.99	131.84	65.5	177.42	1674.52	126.09	1825.21	968.74	832.42	327.96	hypothetical protein SORBIDRAFT_10g001620 [Sorghum bicolor]>gi|60593387|gb|AAX28959.1| SbCBF5 [Sorghum bicolor]>gi|241914609|gb|EER87753.1| hypothetical protein SORBIDRAFT_10g001620 [Sorghum bicolor]	--
Cluster-13984.80403	3.49	4.06	4.34	0.06	0	0.22	0	0.13	0.12	0	0.34	0.59	hypothetical protein SORBIDRAFT_03g038200 [Sorghum bicolor]>gi|241930659|gb|EES03804.1| hypothetical protein SORBIDRAFT_03g038200 [Sorghum bicolor]	--
Cluster-13984.80408	26.52	20.98	26.1	0	0.37	0	4.53	3.94	5.1	13.63	13.65	14.98	hypothetical protein SORBIDRAFT_03g038200 [Sorghum bicolor]>gi|241930659|gb|EES03804.1| hypothetical protein SORBIDRAFT_03g038200 [Sorghum bicolor]	--
Cluster-13984.80664	42.68	42.42	34.27	12.49	15.06	14.08	137.79	120.27	164.28	10.51	10.19	11.69	PREDICTED: dehydration-responsive element-binding protein 1A-like isoform X1 [Setaria italica]	--
Cluster-13984.80732	131.34	90.96	123.92	24.55	17.71	23.88	29.41	16.86	30.39	23.72	20.47	13.59	hypothetical protein SORBIDRAFT_03g001296 [Sorghum bicolor]>gi|241929080|gb|EES02225.1| hypothetical protein SORBIDRAFT_03g001296, partial [Sorghum bicolor]	--
Cluster-13984.80842	4.5	4.66	4.99	0.75	0.82	0.93	4.82	4.28	5.31	0.99	0.95	1.15	hypothetical protein SORBIDRAFT_02g040370 [Sorghum bicolor]>gi|241924459|gb|EER97603.1| hypothetical protein SORBIDRAFT_02g040370 [Sorghum bicolor]	--
Cluster-13984.80925	5.68	4.05	4.51	1.26	1.38	1.66	3.46	3.95	4.17	1.08	0.49	0.55	PREDICTED: uncharacterized protein LOC101756627 [Setaria italica]	--
Cluster-13984.82041	1.08	1.15	1.19	1.67	1.86	1.81	0.17	0.42	0.36	1.62	1.61	1.33	hypothetical protein SORBIDRAFT_01g041150 [Sorghum bicolor]>gi|241922034|gb|EER95178.1| hypothetical protein SORBIDRAFT_01g041150 [Sorghum bicolor]	--
Cluster-13984.82910	9.7	9.6	9.97	1.76	1.54	2.21	6.26	6.48	5.76	4.1	5.56	4.58	PREDICTED: hypothetical protein isoform X3 [Zea mays]	--
Cluster-13984.82975	0	0.3	0.42	1.05	1.59	0.66	0.1	0	0.24	2.77	2.53	1.72	hypothetical protein SORBIDRAFT_08g022960 [Sorghum bicolor]>gi|241944347|gb|EES17492.1| hypothetical protein SORBIDRAFT_08g022960 [Sorghum bicolor]	--
Cluster-13984.83435	86.54	91.47	78.5	42.77	42.43	40.45	146.08	137.86	156.72	21.37	26.8	21.74	hypothetical protein SORBIDRAFT_06g028090 [Sorghum bicolor]>gi|241938255|gb|EES11400.1| hypothetical protein SORBIDRAFT_06g028090 [Sorghum bicolor]	--
Cluster-13984.83464	216.16	212.9	194.69	55.09	50.61	51.87	135.74	119.54	143.27	45.13	46.92	40.71	hypothetical protein SORBIDRAFT_02g026630 [Sorghum bicolor]>gi|241923711|gb|EER96855.1| hypothetical protein SORBIDRAFT_02g026630 [Sorghum bicolor]	--
Cluster-13984.83583	1.51	1.19	1.61	0.14	0.21	0.25	0.29	0.21	0.21	0.12	0.05	0.19	hypothetical protein SORBIDRAFT_03g004680 [Sorghum bicolor]>gi|241927096|gb|EES00241.1| hypothetical protein SORBIDRAFT_03g004680 [Sorghum bicolor]	--
Cluster-13984.83691	286.26	283.7	264.86	68.09	72.28	65.53	419.37	415.7	448.33	233.02	218.38	210.67	hypothetical protein SORBIDRAFT_04g005520 [Sorghum bicolor]>gi|241931497|gb|EES04642.1| hypothetical protein SORBIDRAFT_04g005520 [Sorghum bicolor]	--
Cluster-13984.83692	333.44	333.46	309.9	68.85	73.26	62.97	455.7	419.76	468.92	317.9	260.46	247.37	hypothetical protein SORBIDRAFT_04g005520 [Sorghum bicolor]>gi|241931497|gb|EES04642.1| hypothetical protein SORBIDRAFT_04g005520 [Sorghum bicolor]	--
Cluster-13984.83698	0	0.38	0	0.72	0.41	0.52	0.59	0.31	0.78	0.1	0.12	0.11	PREDICTED: LOC100280440 isoform X1 [Zea mays]>gi|414866008|tpg|DAA44565.1| TPA: putative leucine-rich repeat receptor-like protein kinase family protein [Zea mays]	--
Cluster-13984.83767	32.1	28.43	28.3	14.91	12.39	12.11	11.27	8.67	12.95	3.29	3.01	3.18	hypothetical protein SORBIDRAFT_03g002050 [Sorghum bicolor]>gi|241926929|gb|EES00074.1| hypothetical protein SORBIDRAFT_03g002050 [Sorghum bicolor]	--
Cluster-13984.83782	3.46	3.98	3.25	7.15	7.22	8.54	3.48	3.2	2.77	16.08	17.55	13.63	TPA: hypothetical protein ZEAMMB73_901887 [Zea mays]	--
Cluster-13984.83892	0	0.46	0.15	0.37	0.36	0.15	0	0	0	0.39	0.59	0.37	hypothetical protein SORBIDRAFT_08g022960 [Sorghum bicolor]>gi|241944347|gb|EES17492.1| hypothetical protein SORBIDRAFT_08g022960 [Sorghum bicolor]	--
Cluster-13984.84112	16.67	22.25	18.51	1.84	2.12	1.69	12.38	13.4	12.99	5.27	4.39	6.31	hypothetical protein SORBIDRAFT_01g034210 [Sorghum bicolor]>gi|241919068|gb|EER92212.1| hypothetical protein SORBIDRAFT_01g034210 [Sorghum bicolor]	--
Cluster-13984.84169	88.39	58.37	108.34	29.02	9.65	22.63	93.02	46.07	98.61	225.61	189.86	100.61	hypothetical protein OsI_08455 [Oryza sativa Indica Group]	--
Cluster-13984.84171	88.63	78.73	83.3	15.62	17.76	17.68	76.86	61.36	84.21	200.76	157.72	144.49	PREDICTED: ethylene-responsive transcription factor ERF027-like [Setaria italica]	--
Cluster-13984.84448	435.12	273.48	391.16	259.23	222.4	234.31	964.86	575.1	1023.38	110.62	131.32	120.4	hypothetical protein SORBIDRAFT_06g028090 [Sorghum bicolor]>gi|241938255|gb|EES11400.1| hypothetical protein SORBIDRAFT_06g028090 [Sorghum bicolor]	--
Cluster-13984.84464	330.65	281.77	293.34	66.24	63.97	62.48	420.98	336.07	454.43	292.85	262.12	269.29	hypothetical protein SORBIDRAFT_04g005520 [Sorghum bicolor]>gi|241931497|gb|EES04642.1| hypothetical protein SORBIDRAFT_04g005520 [Sorghum bicolor]	--
Cluster-13984.84745	51.31	19.5	51.35	19.23	15.89	17.03	157.19	64.8	175.13	7.99	8.83	10.13	PREDICTED: dehydration-responsive element-binding protein 1A-like [Zea mays]>gi|414886339|tpg|DAA62353.1| TPA: putative AP2/EREBP transcription factor superfamily protein [Zea mays]>gi|645167069|gb|AIB05196.1| AP2-EREBP transcription factor, partial [Zea mays]	--
Cluster-13984.84866	121.39	106.57	115.8	7.87	6.11	6.3	254.76	208.77	266.03	215.49	189.33	158.5	hypothetical protein SORBIDRAFT_10g025600 [Sorghum bicolor]>gi|241916980|gb|EER90124.1| hypothetical protein SORBIDRAFT_10g025600 [Sorghum bicolor]	--
Cluster-13984.84888	37.2	33.77	37.23	7.93	6.17	5.94	49.37	42.97	51.72	22.44	24.3	20.96	putative WRKY DNA-binding domain superfamily protein [Zea mays]	--
Cluster-13984.84942	0.74	0.49	6.92	4.36	0.85	0.99	12.02	13.01	11.58	0.82	0	1.42	PREDICTED: dehydration-responsive element-binding protein 1A-like isoform X1 [Setaria italica]	--
Cluster-13984.84943	0.05	0.12	0	0	0	0	5.23	2.41	5.06	0.08	0.08	0	sbCBF6 [Zea mays]>gi|195658781|gb|ACG48858.1| sbCBF6 [Zea mays]>gi|414590014|tpg|DAA40585.1| TPA: putative AP2/EREBP transcription factor superfamily protein [Zea mays]>gi|645167074|gb|AIB05198.1| AP2-EREBP transcription factor, partial [Zea mays]	--
Cluster-13984.85112	85.3	25.66	79.47	43.52	47.77	50.52	159.34	40.78	178.51	11.05	11.98	11.26	hypothetical protein SORBIDRAFT_07g006200 [Sorghum bicolor]>gi|241941571|gb|EES14716.1| hypothetical protein SORBIDRAFT_07g006200 [Sorghum bicolor]	--
Cluster-13984.85121	368.15	316.41	369.62	205.76	169.58	198.61	329.1	258.56	318.63	63.96	54.23	43.41	hypothetical protein SORBIDRAFT_07g025980 [Sorghum bicolor]>gi|241941033|gb|EES14178.1| hypothetical protein SORBIDRAFT_07g025980 [Sorghum bicolor]	--
Cluster-13984.85137	63.6	58.09	59.54	27.46	28.01	25.03	14.96	13.71	16.2	2.18	3.27	2.86	PREDICTED: ethylene-responsive transcription factor WIN1-like [Brachypodium distachyon]	--
Cluster-13984.85149	325.02	272.81	318.43	71.89	81.69	69.93	547.43	429.31	549.78	291.49	267.77	291.38	hypothetical protein SORBIDRAFT_04g005520 [Sorghum bicolor]>gi|241931497|gb|EES04642.1| hypothetical protein SORBIDRAFT_04g005520 [Sorghum bicolor]	--
Cluster-13984.85455	1.9	2.26	1.8	3.77	3.17	3.55	0.65	0.46	0.61	2.21	2.08	2.23	--	--
Cluster-13984.85608	0.09	0.01	0.17	0	0.23	0.16	0.06	0.01	0.71	0	0	0	hypothetical protein SORBIDRAFT_01g040010 [Sorghum bicolor]>gi|241921977|gb|EER95121.1| hypothetical protein SORBIDRAFT_01g040010 [Sorghum bicolor]	--
Cluster-13984.85773	10.73	11.13	9.91	38.83	43.44	45.69	7.94	9.25	7.58	5.71	8.16	6.67	hypothetical protein SORBIDRAFT_04g029210 [Sorghum bicolor]>gi|241934179|gb|EES07324.1| hypothetical protein SORBIDRAFT_04g029210 [Sorghum bicolor]	--
Cluster-13984.85965	3.33	3.27	2.77	4.77	5.3	4.6	5.13	4.29	4.25	0.28	0	0	--	--
Cluster-13984.86377	22.78	7.34	27.13	1.97	3.21	2.18	8.5	13.18	13.37	7.64	14.29	1.27	--	--
Cluster-13984.86405	0.07	0.03	0.02	1.33	0.59	0.04	0.03	0.23	0.35	0.55	0.12	1.06	TPA: hypothetical protein ZEAMMB73_901887 [Zea mays]	--
Cluster-13984.86448	7.59	6.26	6.86	2.93	1.83	1.66	11.59	11.05	11.08	2.18	2.49	3.18	PREDICTED: cationic amino acid transporter 7, chloroplastic-like [Setaria italica]	--
Cluster-13984.86475	32.23	36.15	30.24	15.62	13.06	13.99	4.71	5.2	7.15	29.33	26.8	30.38	hypothetical protein SORBIDRAFT_01g028930 [Sorghum bicolor]>gi|241918778|gb|EER91922.1| hypothetical protein SORBIDRAFT_01g028930 [Sorghum bicolor]	--
Cluster-13984.86489	134.44	142.63	133.38	43.63	42.01	37	178.15	171.08	176.25	46.51	49.99	50.55	WRKY74 - superfamily of TFs having WRKY and zinc finger domains [Zea mays]>gi|195647918|gb|ACG43427.1| WRKY74 - superfamily of TFs having WRKY and zinc finger domains [Zea mays]>gi|414885065|tpg|DAA61079.1| TPA: putative WRKY DNA-binding domain superfamily protein [Zea mays]	--
Cluster-13984.87234	347.11	389.01	333.61	69.47	94.02	68.8	382.54	418.59	413.72	171.37	150.36	164.16	hypothetical protein SORBIDRAFT_02g022290 [Sorghum bicolor]>gi|241923446|gb|EER96590.1| hypothetical protein SORBIDRAFT_02g022290 [Sorghum bicolor]	--
Cluster-13984.87270	13.93	16.88	11.55	62.7	95.5	53.99	30.22	38.91	25.8	65.05	38.4	54.21	hypothetical protein SORBIDRAFT_04g002700 [Sorghum bicolor]>gi|241933093|gb|EES06238.1| hypothetical protein SORBIDRAFT_04g002700 [Sorghum bicolor]	--
Cluster-13984.87280	1040.59	961.48	1212.61	492.44	452.4	578.73	1866.87	1823.54	1887.37	82.39	113.79	88.47	ethylene-responsive transcription factor 4 [Zea mays]>gi|195608390|gb|ACG26025.1| ethylene-responsive transcription factor 4 [Zea mays]	--
Cluster-13984.87338	7.81	2.61	5.15	1.72	0.76	1.13	5.22	1.79	5.08	4.73	5.02	5.72	protein binding protein [Zea mays]>gi|195608650|gb|ACG26155.1| protein binding protein [Zea mays]>gi|413937609|gb|AFW72160.1| protein binding protein [Zea mays]>gi|645165764|gb|AIB04644.1| TAZ transcription factor, partial [synthetic construct]	--
Cluster-13984.87339	1.03	0.63	0.92	0	0.14	0	0.38	0.12	0.26	0.67	0.3	0.55	hypothetical protein ZEAMMB73_903999 [Zea mays]	--
Cluster-13984.87381	163.65	150	148.52	22.89	18.05	19.29	44.85	47.67	45.4	61.64	59.7	55.59	PREDICTED: uncharacterized protein LOC103636551 [Zea mays]	--
Cluster-13984.87453	0	0.18	1.4	0.72	0.87	0.34	1.78	0.89	2.17	0.3	0.17	0.4	hypothetical protein SORBIDRAFT_07g016330 [Sorghum bicolor]>gi|241941762|gb|EES14907.1| hypothetical protein SORBIDRAFT_07g016330 [Sorghum bicolor]	--
Cluster-13984.87643	37.7	33.97	34.85	4.5	4.84	5.95	39.19	40.16	41.18	18.63	22.2	18.77	putative WRKY DNA-binding domain superfamily protein [Zea mays]	--
Cluster-13984.8792	0	0	0	0.5	0	0	14.6	28.64	33.65	0	0	0	hypothetical protein SORBIDRAFT_01g037580 [Sorghum bicolor]>gi|241919234|gb|EER92378.1| hypothetical protein SORBIDRAFT_01g037580 [Sorghum bicolor]	--
Cluster-13984.87965	369.77	397.73	358.78	181.18	199.65	177.23	752.52	815.61	760.74	183.23	164.95	172.23	AP2 domain containing protein [Sorghum bicolor]	--
Cluster-13984.88169	245.94	273.8	244.94	201.64	234.65	209.45	88.67	94.13	87.59	19.2	17.93	18.52	hypothetical protein SORBIDRAFT_08g003040 [Sorghum bicolor]>gi|241943491|gb|EES16636.1| hypothetical protein SORBIDRAFT_08g003040 [Sorghum bicolor]	--
Cluster-13984.88190	0.23	0.4	0.44	1.51	0.52	1.2	0	0.12	0.13	0.83	0.87	1.39	PREDICTED: uncharacterized protein LOC100502151 isoform X1 [Zea mays]>gi|413919962|gb|AFW59894.1| hypothetical protein ZEAMMB73_999341 [Zea mays]	--
Cluster-13984.88443	0.43	0.79	0.25	0.06	0	0.31	5.25	4.07	2.91	1.88	0.15	0.36	PREDICTED: GATA transcription factor 6-like [Setaria italica]	--
Cluster-13984.88468	12.8	20.27	11.47	4.88	3.37	6.27	7.38	28.45	9.89	2.1	2.39	2.4	hypothetical protein SORBIDRAFT_03g034360 [Sorghum bicolor]>gi|241930450|gb|EES03595.1| hypothetical protein SORBIDRAFT_03g034360 [Sorghum bicolor]	--
Cluster-13984.88473	22.44	9.45	17.41	14.7	10.79	16.19	50.6	18.13	71.74	23.52	16	19.33	PREDICTED: GATA transcription factor 6-like [Setaria italica]	--
Cluster-13984.88664	2.59	1.28	2.71	1.96	3.8	1.04	9.89	17.32	14.58	0	0.4	4.48	--	--
Cluster-13984.88707	23.62	36.15	25.8	11.45	29.4	18.61	8.48	11.35	10.77	91.87	64.94	79.85	hypothetical protein SORBIDRAFT_08g005080 [Sorghum bicolor]>gi|241942623|gb|EES15768.1| hypothetical protein SORBIDRAFT_08g005080 [Sorghum bicolor]	--
Cluster-13984.88743	19.92	1.52	17.31	11.5	4.86	7.09	56.28	2.4	69.93	7.5	4.83	3.23	sbCBF6 [Zea mays]>gi|195658781|gb|ACG48858.1| sbCBF6 [Zea mays]>gi|414590014|tpg|DAA40585.1| TPA: putative AP2/EREBP transcription factor superfamily protein [Zea mays]>gi|645167074|gb|AIB05198.1| AP2-EREBP transcription factor, partial [Zea mays]	--
Cluster-13984.88744	40.07	21.41	45.47	31.65	24.63	26.22	120.45	54.17	133.21	12.19	10.69	7.95	hypothetical protein SORBIDRAFT_02g030320 [Sorghum bicolor]>gi|241926068|gb|EER99212.1| hypothetical protein SORBIDRAFT_02g030320 [Sorghum bicolor]	--
Cluster-13984.88745	41.45	26.06	30.93	17.29	18.25	16.6	96.96	64.35	108.79	8.17	9.49	10.52	hypothetical protein SORBIDRAFT_02g030320 [Sorghum bicolor]>gi|241926068|gb|EER99212.1| hypothetical protein SORBIDRAFT_02g030320 [Sorghum bicolor]	--
Cluster-13984.88748	41	30.6	39.9	23.82	19.57	19.43	109.2	77.36	118.73	8.63	12.14	10.43	sbCBF6 [Zea mays]>gi|195607972|gb|ACG25816.1| sbCBF6 [Zea mays]	--
Cluster-13984.88970	216.64	207.08	187.23	20.72	20.14	22.12	163.21	118.24	195.02	70.27	76.92	60.55	unknown [Zea mays]	--
Cluster-13984.89057	197.88	142.84	206.3	92.16	80.93	84.44	200.84	145.1	218.04	48.62	49.76	47.74	PREDICTED: ethylene-responsive transcription factor 8-like [Setaria italica]	--
Cluster-13984.89566	0.26	0.68	0.44	0	0	0	0	1.26	0.62	0	0	0.22	hypothetical protein SORBIDRAFT_02g022290 [Sorghum bicolor]>gi|241923446|gb|EER96590.1| hypothetical protein SORBIDRAFT_02g022290 [Sorghum bicolor]	--
Cluster-13984.89686	1.76	1.99	1.71	0.98	0.48	0.19	0	0	0.38	1.41	1.01	1.45	PREDICTED: uncharacterized protein LOC100383477 isoform X1 [Zea mays]	--
Cluster-13984.89742	148.17	155.63	152.15	6.11	5.67	2.88	139.81	137.96	137.14	69.03	79.78	75.31	PREDICTED: ethylene-responsive transcription factor ERF109-like [Setaria italica]	--
Cluster-13984.89920	0.16	0	0	4.76	4.59	4.84	0.6	0.38	0.51	6.83	6.56	7.62	bZIP transcription factor family protein, expressed [Oryza sativa Japonica Group]	--
Cluster-13984.90746	6.49	4.54	8.07	0.82	0.43	0.99	0.89	0.58	0.97	0.61	0.46	0.5	hypothetical protein SORBIDRAFT_03g030310 [Sorghum bicolor]>gi|241930244|gb|EES03389.1| hypothetical protein SORBIDRAFT_03g030310 [Sorghum bicolor]	--
Cluster-13984.91550	9.2	8.78	9.77	0.48	0.48	0.31	0.07	0.02	0	2.76	1.92	1.99	hypothetical protein SORBIDRAFT_03g038200 [Sorghum bicolor]>gi|241930659|gb|EES03804.1| hypothetical protein SORBIDRAFT_03g038200 [Sorghum bicolor]	--
Cluster-13984.91690	0	0	0.39	0	0	0	0.28	0.4	0.57	0	1.17	0.29	uncharacterized protein LOC100280093 [Zea mays]>gi|195655439|gb|ACG47187.1| bHLH transcription factor [Zea mays]	--
Cluster-13984.91706	481.02	89.53	559.2	311.19	188.75	319.4	1446.95	225.51	1428.8	156.67	129.09	71.33	PREDICTED: LOW QUALITY PROTEIN: dehydration-responsive element-binding protein 1A-like [Setaria italica]	--
Cluster-13984.91873	0.92	0.81	1.83	0.11	0.45	0.1	0.37	0.45	0.84	0.91	0.46	1.09	PREDICTED: ethylene-responsive transcription factor ERF025 isoform X1 [Setaria italica]	--
Cluster-13984.91904	0.15	0.51	0.55	1.21	1.76	3.41	5.35	10.02	4.95	0.77	0.55	0.14	hypothetical protein SORBIDRAFT_10g027220 [Sorghum bicolor]>gi|241917074|gb|EER90218.1| hypothetical protein SORBIDRAFT_10g027220 [Sorghum bicolor]	--
Cluster-13984.92803	7.78	5.47	4.72	33.1	23.25	30.95	16.66	4.23	19.17	49.08	51.93	35.16	hypothetical protein ZEAMMB73_932560 [Zea mays]	--
Cluster-13984.93017	3.03	1.15	3.23	15.49	7.12	5.71	0.5	0	0	2.8	5.66	7.74	hypothetical protein SORBIDRAFT_08g005080 [Sorghum bicolor]>gi|241942623|gb|EES15768.1| hypothetical protein SORBIDRAFT_08g005080 [Sorghum bicolor]	--
Cluster-13984.93120	16.52	9.34	13.76	0.72	0.66	0.66	988.22	708.86	992.12	3.08	1.6	1.96	hypothetical protein SORBIDRAFT_03g013050 [Sorghum bicolor]>gi|241927530|gb|EES00675.1| hypothetical protein SORBIDRAFT_03g013050 [Sorghum bicolor]	--
Cluster-13984.93135	81.77	52.54	81.18	44.8	35.23	44.17	270.37	150.19	289.74	24.81	28.25	22.07	PREDICTED: dehydration-responsive element-binding protein 1A-like isoform X1 [Setaria italica]	--
Cluster-13984.93157	27.55	35.6	26.34	17.54	22.59	16.73	323.86	415.13	348.6	10.15	8.76	10.78	putative AP2/EREBP transcription factor superfamily protein [Zea mays]>gi|194692496|gb|ACF80332.1| unknown [Zea mays]>gi|408690236|gb|AFU81578.1| AP2-EREBP-type transcription factor, partial [Zea mays subsp. mays]>gi|414877256|tpg|DAA54387.1| TPA: putative AP2/EREBP transcription factor superfamily protein [Zea mays]	--
Cluster-13984.93695	158.27	145.2	157.07	7.54	6.51	6.51	172.28	146.98	160.72	97.76	84	76.05	hypothetical protein SORBIDRAFT_07g023030 [Sorghum bicolor]>gi|241940858|gb|EES14003.1| hypothetical protein SORBIDRAFT_07g023030 [Sorghum bicolor]	--
Cluster-13984.94149	2.14	2.15	2.13	1.95	1.89	1.86	6.82	7.69	7.88	0.9	0.79	1.1	hypothetical protein SORBIDRAFT_07g025980 [Sorghum bicolor]>gi|241941033|gb|EES14178.1| hypothetical protein SORBIDRAFT_07g025980 [Sorghum bicolor]	--
Cluster-13984.94160	68.43	19.74	47.28	12.78	0	13.93	88.01	2.29	130.98	11.98	9.1	5.01	TPA: putative AP2/EREBP transcription factor superfamily protein [Zea mays]>gi|645165576|gb|AIB04568.1| AP2-EREBP transcription factor, partial [Zea mays]	--
Cluster-13984.9419	1.61	1.03	1.16	1.24	1.66	2.25	13.85	11.72	12.47	5.39	5.36	4.72	hypothetical protein SORBIDRAFT_02g038000 [Sorghum bicolor]>gi|241924324|gb|EER97468.1| hypothetical protein SORBIDRAFT_02g038000 [Sorghum bicolor]	--
Cluster-13984.94632	29.69	30.07	30.35	25.08	24.89	19.36	102.69	100.43	109.29	80.74	78.33	80.99	PREDICTED: BTB/POZ and TAZ domain-containing protein 2-like [Setaria italica]	--
Cluster-13984.95145	3.42	2.11	3.64	0.57	0.68	0.95	11.81	1.42	15.11	0.92	1.33	0.97	hypothetical protein SORBIDRAFT_02g030300 [Sorghum bicolor]>gi|241926066|gb|EER99210.1| hypothetical protein SORBIDRAFT_02g030300 [Sorghum bicolor]	--
Cluster-13984.95147	77.69	22.69	64.05	25.37	22.02	21.02	275.34	76.81	281.93	23.13	23.62	20.31	PREDICTED: dehydration-responsive element-binding protein 1A-like [Zea mays]>gi|414886339|tpg|DAA62353.1| TPA: putative AP2/EREBP transcription factor superfamily protein [Zea mays]>gi|645167069|gb|AIB05196.1| AP2-EREBP transcription factor, partial [Zea mays]	--
Cluster-13984.95460	27.22	20.52	26.48	2.58	3.34	3.1	7.45	5.04	7.62	28.06	25.36	24.61	hypothetical protein SORBIDRAFT_04g034290 [Sorghum bicolor]>gi|241934443|gb|EES07588.1| hypothetical protein SORBIDRAFT_04g034290 [Sorghum bicolor]	--
Cluster-13984.95966	1.48	1.7	1.55	0.25	0.18	0.35	0.11	0.07	0.12	0.03	0.05	0.1	hypothetical protein ZEAMMB73_341872 [Zea mays]	--
Cluster-13984.96132	4.81	3.99	4.61	4.31	3.69	4.05	0.24	0.27	0.41	0.95	1.13	0.63	hypothetical protein SORBIDRAFT_02g036230 [Sorghum bicolor]>gi|241926391|gb|EER99535.1| hypothetical protein SORBIDRAFT_02g036230 [Sorghum bicolor]	--
Cluster-13984.96502	0	0.22	0.72	0	0	0.09	0.06	0.29	0.22	0	0	0.02	hypothetical protein SORBIDRAFT_03g045240 [Sorghum bicolor]>gi|241931038|gb|EES04183.1| hypothetical protein SORBIDRAFT_03g045240 [Sorghum bicolor]	--
Cluster-13984.97114	3.66	3.39	2.91	1.18	1.95	1.49	0.31	0.22	0	0.32	0.44	0.91	PREDICTED: transcription factor PCF7-like [Setaria italica]	--
Cluster-13984.97212	0	0.25	0	0.3	0	0.09	0.65	0.27	0.32	0	0	0	hypothetical protein SORBIDRAFT_01g040010 [Sorghum bicolor]>gi|241921977|gb|EER95121.1| hypothetical protein SORBIDRAFT_01g040010 [Sorghum bicolor]	--
Cluster-13984.97524	0	0	0.16	0.68	0.62	0.6	0.05	0.31	0	0.22	0.49	0.47	hypothetical protein SORBIDRAFT_07g001760 [Sorghum bicolor]>gi|241940127|gb|EES13272.1| hypothetical protein SORBIDRAFT_07g001760 [Sorghum bicolor]	--
Cluster-13984.97955	0.53	0.7	0.3	1.34	2.96	3.9	2.33	5.68	2.05	1.08	0.5	1.26	hypothetical protein SORBIDRAFT_06g015430 [Sorghum bicolor]>gi|241938962|gb|EES12107.1| hypothetical protein SORBIDRAFT_06g015430 [Sorghum bicolor]	--
Cluster-13984.9858	0.7	0.7	0.78	0	0.13	0.15	0.06	0.06	0.07	0.13	0.14	0	hypothetical protein SORBIDRAFT_03g037750 [Sorghum bicolor]>gi|241928496|gb|EES01641.1| hypothetical protein SORBIDRAFT_03g037750 [Sorghum bicolor]	--
Cluster-13984.99063	0.89	0.87	1.06	0.08	0.1	0.12	0.03	0.11	0.06	0.21	0.47	0.36	unknown [Zea mays]	--
Cluster-13984.99088	0	0	0.11	0.83	0.62	0.65	0.58	0	0.22	0.13	0.39	0.41	PREDICTED: dof zinc finger protein DOF5.4-like [Camelina sativa]	--
Cluster-13984.99264	14.88	15.53	14.81	0.29	0.31	0.12	0.36	0.2	0.04	0	0	0.16	hypothetical protein SORBIDRAFT_07g005130 [Sorghum bicolor]>gi|241941515|gb|EES14660.1| hypothetical protein SORBIDRAFT_07g005130 [Sorghum bicolor]	--
Cluster-13984.99414	0.24	0.11	0	0.72	0.44	0.49	0.01	0	0	0.43	0	0.08	uncharacterized protein LOC100280093 [Zea mays]>gi|195655439|gb|ACG47187.1| bHLH transcription factor [Zea mays]	--
Cluster-13984.99446	0.28	0.39	0.49	1.47	2.65	1.54	0.66	1.02	0.23	0.78	1.09	0.89	hypothetical protein SORBIDRAFT_07g001250 [Sorghum bicolor]>gi|241940094|gb|EES13239.1| hypothetical protein SORBIDRAFT_07g001250 [Sorghum bicolor]	--
Cluster-13984.99476	0.26	0.02	0	0.05	0.13	0	0.58	1.16	0.97	0.92	0.78	0.97	PREDICTED: uncharacterized protein LOC102712495 [Oryza brachyantha]	--
Cluster-13984.99869	0.44	1.23	0.89	0	0	0.08	0.5	0.78	0.57	0.15	1	0.79	PREDICTED: serine/threonine-protein kinase At5g01020-like [Setaria italica]	--
Cluster-13984.99872	8.88	9.5	8.46	0.21	0.54	0.3	2.55	3.26	1.44	3	2.62	2.62	PREDICTED: serine/threonine-protein kinase At5g01020-like [Setaria italica]	--
Cluster-1413.0	0	0	0	0	0	0	0	0	0	0.6	1.1	0.49	--	--
Cluster-1454.1	0	0	0	0	0	0	0	0	0	0.75	0.5	0.26	--	--
Cluster-14624.0	0.5	0.5	0.52	0	0	0	0.28	0.05	0.18	0.4	0.79	0.42	hypothetical protein SORBIDRAFT_04g026870 [Sorghum bicolor]>gi|241934051|gb|EES07196.1| hypothetical protein SORBIDRAFT_04g026870 [Sorghum bicolor]	--
Cluster-14997.0	0.05	0	0	0	0	0	2.4	0.8	1.21	0.17	0.18	0.07	hypothetical protein SORBIDRAFT_03g038180 [Sorghum bicolor]>gi|241928522|gb|EES01667.1| hypothetical protein SORBIDRAFT_03g038180 [Sorghum bicolor]	--
Cluster-15237.0	0.94	0.39	0.95	0	0.14	0	0	0.07	0	0	0	0	4/1 protein [Zea mays]	--
Cluster-15237.1	2.24	2.05	1.53	0.68	0.97	0.59	0.04	0.09	0.25	0.08	0.08	0.03	4/1 protein [Zea mays]	--
Cluster-15613.0	0.3	0.34	0.29	0.03	0	0	0	0	0	0.18	0.33	0.39	hypothetical protein SORBIDRAFT_05g008160 [Sorghum bicolor]>gi|241935175|gb|EES08320.1| hypothetical protein SORBIDRAFT_05g008160 [Sorghum bicolor]	--
Cluster-16228.0	0.13	0	0	0.18	0.12	0	0.42	0.37	0.49	0	0	0.06	putative DNA-binding protein homolog [Sorghum bicolor]	--
Cluster-17610.0	0.31	0.67	0.43	0	0	0	0	0.06	0.04	0.62	0.66	0.49	PREDICTED: probable WRKY transcription factor 70 [Zea mays]>gi|414588747|tpg|DAA39318.1| TPA: putative WRKY DNA-binding domain superfamily protein [Zea mays]>gi|645166324|gb|AIB04874.1| WRKY transcription factor, partial [Zea mays]	--
Cluster-1939.0	0	0	0	0	0	0	0	0	0	0.23	0.37	0.42	--	--
Cluster-20332.2	0.2	0	0.21	0.05	0.1	0.07	0.02	0.07	0.09	0	0	0	PREDICTED: cytochrome P450 89A2-like [Setaria italica]	--
Cluster-2048.0	0	0	0	0	0	0	0	0	0	0.35	0.95	0.17	--	--
Cluster-21378.0	0.68	0.16	0.02	0.01	0	0	0	0	0.08	0	0.18	0	hypothetical protein SORBIDRAFT_04g028180 [Sorghum bicolor]>gi|241932394|gb|EES05539.1| hypothetical protein SORBIDRAFT_04g028180 [Sorghum bicolor]	--
Cluster-22323.0	0.56	0.23	0.23	0.08	0.13	0.15	0.02	0	0.08	0.33	0.38	0.46	GATA transcription factor 20 [Zea mays]	--
Cluster-22719.1	1.7	1.42	1.54	0.1	0.17	0	0.21	0.42	0.33	0.22	0	0.12	hypothetical protein SORBIDRAFT_10g024100 [Sorghum bicolor]>gi|241915502|gb|EER88646.1| hypothetical protein SORBIDRAFT_10g024100 [Sorghum bicolor]	--
Cluster-23323.0	1.64	2.37	2.72	0	0	0	5	6.24	4.01	1.91	2.68	2.71	hypothetical protein SORBIDRAFT_01g023300 [Sorghum bicolor]>gi|241918540|gb|EER91684.1| hypothetical protein SORBIDRAFT_01g023300 [Sorghum bicolor]	--
Cluster-24817.0	0.69	0	0	0.33	0.94	0.67	0.16	0	0	1.46	1.91	1.54	PREDICTED: ethylene-responsive transcription factor ERF086 [Tarenaya hassleriana]	--
Cluster-2499.0	0	0	0	0	0	0	0	0	0	1.4	1.48	1.67	--	--
Cluster-2559.1	0	0	0	0	0	0	0	0	0	0.7	0.68	0.73	--	--
Cluster-2559.3	0	0	0	0	0	0	0	0	0	0.3	0.37	0.39	hypothetical protein VOLCADRAFT_86378 [Volvox carteri f. nagariensis]>gi|300268730|gb|EFJ52910.1| hypothetical protein VOLCADRAFT_86378 [Volvox carteri f. nagariensis]	--
Cluster-2740.0	0	0	0	0	0	0	0	0	0	0.29	0.51	0.72	--	--
Cluster-3118.0	0	0	0	0	0	0	0	0	0	3.46	1.97	2.88	--	--
Cluster-3153.0	0	0	0	0	0	0	0	0	0	0.63	0.44	0.41	hypothetical protein SELMODRAFT_93522 [Selaginella moellendorffii]>gi|300162013|gb|EFJ28627.1| hypothetical protein SELMODRAFT_93522 [Selaginella moellendorffii]	--
Cluster-3214.0	0	0	0	0	0	0	0	0	0	0.57	0.56	0.39	--	--
Cluster-3315.0	0	0	0	0	0	0	0	0	0	0.8	0.69	0.74	uncharacterized protein [Blastocystis hominis]>gi|300122105|emb|CBK22679.2| unnamed protein product [Blastocystis hominis]	--
Cluster-3400.1	0	0	0	0	0	0	0	0	0	0.35	0.72	0.51	--	--
Cluster-343.0	0	0	0	0	0	0	0	0	0	0.12	0.17	0.3	--	--
Cluster-3890.1	0	0	0	0	0	0	0	0	0	0.47	0.47	0.14	--	--
Cluster-3890.3	0	0	0	0	0	0	0	0	0	0.33	0.36	0.2	--	--
Cluster-3943.1	0	0	0	0	0	0	0	0	0	0.67	0.54	0.41	uncharacterized protein [Blastocystis hominis]>gi|300121351|emb|CBK21731.2| unnamed protein product [Blastocystis hominis]	--
Cluster-4006.0	0	0	0	0	0	0	0	0	0	0.42	0.48	0.56	predicted protein, partial [Hordeum vulgare subsp. vulgare]	--
Cluster-4034.0	0	0	0	0	0	0	0	0	0	0.68	0.54	0.22	hypothetical protein VOLCADRAFT_86378 [Volvox carteri f. nagariensis]>gi|300268730|gb|EFJ52910.1| hypothetical protein VOLCADRAFT_86378 [Volvox carteri f. nagariensis]	--
Cluster-4176.0	0	0	0	0	0	0	0	0	0	0.51	0.39	0.43	--	--
Cluster-4386.1	0	0	0	0	0	0	0	0	0	0.63	0.82	0.36	TPR repeat-containing protein [Ectocarpus siliculosus]	--
Cluster-4402.0	0	0	0	0	0	0	0	0	0	0.5	0.68	0.44	--	--
Cluster-4714.0	0	0	0	0	0	0	0	0	0	0.51	0.28	0.53	predicted protein, partial [Hordeum vulgare subsp. vulgare]	--
Cluster-5075.0	0	0	0	0	0	0	0	0	0	0.77	0.77	0.95	--	--
Cluster-5198.0	0	0	0	0	0	0	0	0	0	0.93	0.43	0.93	--	--
Cluster-5198.2	0	0	0	0	0	0	0	0	0	0.25	0.38	0.22	--	--
Cluster-5245.0	0	0	0	0	0	0	0	0	0	0.32	0.42	0.38	--	--
Cluster-5256.0	0	0	0	0	0	0	0	0	0	0.96	0.85	0.74	PREDICTED: extensin-like [Solanum lycopersicum]	--
Cluster-5365.0	0	0	0	0	0	0	0	0	0	1.09	0.82	1.99	--	--
Cluster-6196.0	0	0	0	0	0	0	0	0	0	0.32	0.4	0.42	hypothetical protein H310_10363 [Aphanomyces invadans]>gi|574469147|gb|ETV96162.1| hypothetical protein H310_10363 [Aphanomyces invadans]	--
Cluster-6209.0	0	0	0	0	0	0	0	0	0	0.8	1.03	0.67	--	--
Cluster-6643.0	0	0	0	0	0	0	0	0	0	1.08	0.62	0.6	--	--
Cluster-6985.0	0	0	0	0	0	0	0	0	0	0.36	0.45	0.71	--	--
Cluster-8579.0	0	0	0	0	0	0	0	0	0	0.4	0.39	0.41	predicted protein, partial [Hordeum vulgare subsp. vulgare]	--
Cluster-8891.0	0	0	0	0	0	0.06	0	0	0	0.68	0.79	0.82	--	--
Cluster-8967.0	0	0	0	0	0	0	0	0	0	0.25	0.28	0.47	--	--
Cluster-9216.0	0	0	0	0	0.17	0.21	1.52	1.05	2.14	0	0	0.28	--	--
Cluster-9225.0	0	0	0	0	0	0	0	0	0	0.74	0.61	0.58	--	--
Cluster-9629.1	0	0	0	0	0	0	0	0	0.02	0.64	0.56	0.68	predicted protein, partial [Ostreococcus lucimarinus CCE9901]>gi|144580473|gb|ABO98532.1| predicted protein, partial [Ostreococcus lucimarinus CCE9901]	--
Cluster-13984.20155	0	0	0	0.22	0.11	0.13	0	0	0	0.24	0.15	0.39	PREDICTED: putative multidrug resistance protein [Setaria italica]	ABCB1
Cluster-13984.20156	1.12	1.18	1.26	1.51	1.55	1.45	0.32	0.18	0.32	2.72	2.63	2.11	PREDICTED: putative multidrug resistance protein [Setaria italica]	ABCB1
Cluster-13984.20157	0	0.23	0.24	0.53	0.89	0.42	0	0	0	1.09	0.78	0.72	PREDICTED: putative multidrug resistance protein [Setaria italica]	ABCB1
Cluster-13984.20158	0	0	0	0.57	0.17	0.48	0	0.13	0	0.5	0.53	1.13	PREDICTED: putative multidrug resistance protein [Setaria italica]	ABCB1
Cluster-13984.3640	0.68	0.55	1.31	1.24	1.46	1.18	0.53	0.41	0.19	3.75	3.27	4.06	PREDICTED: putative multidrug resistance protein [Setaria italica]	ABCB1
Cluster-13984.18961	0	0	0	0.34	0.09	0.23	0.62	0.46	0	0.06	1.23	0.98	hypothetical protein SORBIDRAFT_06g014250 [Sorghum bicolor]>gi|241937500|gb|EES10645.1| hypothetical protein SORBIDRAFT_06g014250 [Sorghum bicolor]	ABCC1
Cluster-13984.49390	0	0	0	0.29	0	0.17	0	0.19	0	0.29	0	0	hypothetical protein SORBIDRAFT_06g014250 [Sorghum bicolor]>gi|241937500|gb|EES10645.1| hypothetical protein SORBIDRAFT_06g014250 [Sorghum bicolor]	ABCC1
Cluster-13984.164571	0.15	0	0	0.22	0	0	0	0	0	0.21	0.2	0.34	hypothetical protein SORBIDRAFT_03g039540 [Sorghum bicolor]>gi|241930723|gb|EES03868.1| hypothetical protein SORBIDRAFT_03g039540 [Sorghum bicolor]	AFG3
Cluster-13984.25135	0	0.01	0	0.15	0.29	0.26	0	0	0	0	0	0.04	hypothetical protein SORBIDRAFT_01g045200 [Sorghum bicolor]>gi|241919606|gb|EER92750.1| hypothetical protein SORBIDRAFT_01g045200 [Sorghum bicolor]	ALG1
Cluster-13984.81789	3.01	2.7	3.39	1.87	0	0.01	3.78	2.38	1.94	1.44	0.66	1.74	hypothetical protein SORBIDRAFT_01g045200 [Sorghum bicolor]>gi|241919606|gb|EER92750.1| hypothetical protein SORBIDRAFT_01g045200 [Sorghum bicolor]	ALG1
Cluster-2962.0	0	0	0	0	0	0	0	0	0	0.83	0.79	0.18	predicted protein [Physcomitrella patens]>gi|162671274|gb|EDQ57828.1| predicted protein [Physcomitrella patens]	ANXA7_11
Cluster-9050.0	0	0	0	0	0	0.05	0	0	0	0.23	0.33	0.78	predicted protein [Physcomitrella patens]>gi|162689446|gb|EDQ75818.1| predicted protein [Physcomitrella patens]	ANXA7_11
Cluster-13984.115815	0.55	0.03	0.43	2.11	2.39	3.49	1.04	0.47	2.27	2.54	5	1.93	TPA: tasselseed6 [Zea mays]>gi|645167375|gb|AIB05329.1| AP2-EREBP transcription factor, partial [Zea mays]	AP2
Cluster-13984.115817	0.23	0.18	0.19	0	0.51	0.64	0.68	0.76	1.5	0	0.01	0.25	TPA: tasselseed6 [Zea mays]	AP2
Cluster-13984.142416	0.4	0.27	0.16	0	0.05	0	0.14	0.54	0	0	0.12	0.05	indeterminate spikelet1 [Zea mays]>gi|2944040|gb|AAC05206.1| indeterminate spikelet 1 [Zea mays]	AP2
Cluster-13984.32625	2.05	2.06	1.43	3.3	4.44	2.78	3.6	3.86	4.32	0.64	0.71	0.76	hypothetical protein SORBIDRAFT_10g025053 [Sorghum bicolor]>gi|241916948|gb|EER90092.1| hypothetical protein SORBIDRAFT_10g025053, partial [Sorghum bicolor]	AP2
Cluster-13984.32627	0.36	0	0.29	0.53	0.17	0.09	0.17	0.22	0.08	0	0	0	PREDICTED: glossy15 isoform X3 [Zea mays]	AP2
Cluster-13984.81119	0	0	0	0.88	0	0	0	0	0	1.57	0.1	0.17	PREDICTED: ethylene-responsive transcription factor RAP2-7 isoform X2 [Brachypodium distachyon]	AP2
Cluster-13984.82300	1.56	0.17	2.65	3.3	2.93	3.54	0	1.27	1.21	0	0	0	putative AP2/EREBP transcription factor superfamily protein [Zea mays]>gi|219888841|gb|ACL54795.1| unknown [Zea mays]>gi|414585124|tpg|DAA35695.1| TPA: putative AP2/EREBP transcription factor superfamily protein [Zea mays]>gi|645165561|gb|AIB04562.1| AP2-EREBP transcription factor, partial [Zea mays]	AP2
Cluster-13984.91586	0	0.93	0	0	0	0.2	0.06	0	0	1.23	0.39	0.77	hypothetical protein SORBIDRAFT_06g030670 [Sorghum bicolor]>gi|241938403|gb|EES11548.1| hypothetical protein SORBIDRAFT_06g030670 [Sorghum bicolor]	AP2
Cluster-13984.538	0	0	0	0.04	0.01	0.01	0	0	0	0.55	0.62	0.47	P-ATPase family transporter: sodium/potassium ion [Ostreococcus lucimarinus CCE9901]>gi|144575631|gb|ABO93700.1| P-ATPase family transporter: sodium/potassium ion [Ostreococcus lucimarinus CCE9901]	ATP1A
Cluster-13984.59333	0	0.19	0	0	0	0.11	0.08	0.19	0.1	0	0	0	hypothetical protein SORBIDRAFT_02g031050 [Sorghum bicolor]>gi|241923950|gb|EER97094.1| hypothetical protein SORBIDRAFT_02g031050 [Sorghum bicolor]	BB
Cluster-13984.59334	0	0	0.41	0.02	0.78	0.92	0	0	0	0.55	0.82	0.51	PREDICTED: E3 ubiquitin ligase BIG BROTHER-related-like [Brachypodium distachyon]	BB
Cluster-13984.74329	0	0	0	0	0.2	0.06	0	0	0	0.37	0.25	0.24	PREDICTED: E3 ubiquitin ligase BIG BROTHER-related-like [Brachypodium distachyon]	BB
Cluster-13984.57858	2.35	3.03	3.27	3.78	3.26	1.53	4.14	5.92	6.13	1.72	0.71	1.74	hypothetical protein SORBIDRAFT_04g021320 [Sorghum bicolor]>gi|241932016|gb|EES05161.1| hypothetical protein SORBIDRAFT_04g021320 [Sorghum bicolor]	BOI
Cluster-1710.0	0	0	0	0	0	0	0	0	0	0.76	0.86	1.04	hypothetical protein AURANDRAFT_27922 [Aureococcus anophagefferens]>gi|323451385|gb|EGB07262.1| hypothetical protein AURANDRAFT_27922 [Aureococcus anophagefferens]	CAPZB
Cluster-13984.114093	14.21	14.82	15.02	2.13	2.47	2.66	1.66	2.37	1.99	0.97	0.72	0.89	hypothetical protein [Zea mays]>gi|224028327|gb|ACN33239.1| unknown [Zea mays]>gi|413924953|gb|AFW64885.1| hypothetical protein ZEAMMB73_163366 [Zea mays]	CENPE
Cluster-13984.114094	0.46	0.58	0.81	0	0	0.09	0	0.1	0.14	0	0	0	hypothetical protein [Zea mays]>gi|224028327|gb|ACN33239.1| unknown [Zea mays]>gi|413924953|gb|AFW64885.1| hypothetical protein ZEAMMB73_163366 [Zea mays]	CENPE
Cluster-13984.48074	0.19	0.9	0.88	1.23	0.51	0.98	0.06	0	0	0	1.94	2.31	hypothetical protein SORBIDRAFT_03g032950 [Sorghum bicolor]>gi|241930384|gb|EES03529.1| hypothetical protein SORBIDRAFT_03g032950 [Sorghum bicolor]	CHK
Cluster-13984.48076	1.23	0.58	1.03	0.01	0	0	0.23	0	0.63	0	0.01	0.12	hypothetical protein SORBIDRAFT_03g032950 [Sorghum bicolor]>gi|241930384|gb|EES03529.1| hypothetical protein SORBIDRAFT_03g032950 [Sorghum bicolor]	CHK
Cluster-13984.48078	4.47	3.64	4.65	0.6	1.32	0.35	0.84	1.29	0.55	2.16	2.03	1.28	hypothetical protein SORBIDRAFT_03g032950 [Sorghum bicolor]>gi|241930384|gb|EES03529.1| hypothetical protein SORBIDRAFT_03g032950 [Sorghum bicolor]	CHK
Cluster-13984.80453	0	0.81	0.79	0	0	0	0.91	1.12	0.97	3.75	2.07	0.62	hypothetical protein SORBIDRAFT_03g032950 [Sorghum bicolor]>gi|241930384|gb|EES03529.1| hypothetical protein SORBIDRAFT_03g032950 [Sorghum bicolor]	CHK
Cluster-13984.110332	0.02	0.01	0	0	0	0.02	0.37	0.87	0.69	0.18	0.26	0.2	ATP-dependent Clp protease ATP-binding subunit ClpB [Galdieria sulphuraria]>gi|452825606|gb|EME32602.1| ATP-dependent Clp protease ATP-binding subunit ClpB [Galdieria sulphuraria]	clpB
Cluster-13984.117746	0.43	0.47	0.3	0.36	0.02	0	2.01	1.75	1.37	0.4	0.31	0.5	ATP-dependent Clp protease ATP-binding subunit ClpB [Galdieria sulphuraria]>gi|452825606|gb|EME32602.1| ATP-dependent Clp protease ATP-binding subunit ClpB [Galdieria sulphuraria]	clpB
Cluster-13984.127027	0	0.15	0	0.28	0.14	0.22	0	0	0	0	0	0	predicted protein [Hordeum vulgare subsp. vulgare]	clpB
Cluster-13984.127030	0.05	0	0	0.38	0.26	0.25	0.06	0.08	0.12	0.5	0.48	0.22	hypothetical protein SORBIDRAFT_04g005570 [Sorghum bicolor]>gi|241933241|gb|EES06386.1| hypothetical protein SORBIDRAFT_04g005570 [Sorghum bicolor]	clpB
Cluster-13984.127032	0	0	0	0.36	1.25	0.34	0	0.04	0	0	0.48	0.38	PREDICTED: chaperone protein ClpB3, mitochondrial [Elaeis guineensis]	clpB
Cluster-13984.61753	2.33	0.64	1.94	1.1	1.61	0.53	16.81	15.55	16.91	2.08	1.87	1.81	ATP-dependent Clp protease ATP-binding subunit ClpB [Galdieria sulphuraria]>gi|452825606|gb|EME32602.1| ATP-dependent Clp protease ATP-binding subunit ClpB [Galdieria sulphuraria]	clpB
Cluster-13984.61754	0.11	0.34	0	0	0.01	0.29	0.74	2.11	1.54	0.46	0.68	0.52	ATP-dependent Clp protease ATP-binding subunit ClpB [Galdieria sulphuraria]>gi|452825606|gb|EME32602.1| ATP-dependent Clp protease ATP-binding subunit ClpB [Galdieria sulphuraria]	clpB
Cluster-13984.72014	32.04	33.67	30.37	12.28	12.56	10.75	1.01	1.24	0.93	3.31	2.36	3.27	PREDICTED: chaperone protein ClpB1-like [Brachypodium distachyon]	clpB
Cluster-13984.76198	0.11	0.01	0.06	0.06	0	0	1.02	0.72	0.62	0.16	0.11	0.18	ATP-dependent Clp protease ATP-binding subunit ClpB [Galdieria sulphuraria]>gi|452825606|gb|EME32602.1| ATP-dependent Clp protease ATP-binding subunit ClpB [Galdieria sulphuraria]	clpB
Cluster-13984.79534	0.53	0.07	0.26	0.22	0.15	0.14	3.79	4.28	4.32	0.81	0.47	0.57	hypothetical protein SORBIDRAFT_09g025900 [Sorghum bicolor]>gi|241946683|gb|EES19828.1| hypothetical protein SORBIDRAFT_09g025900 [Sorghum bicolor]	clpB
Cluster-13984.79535	10.34	15.07	12.13	6.71	7.19	6.95	36.81	39.63	36.67	5.22	5.26	4.95	ATP-dependent Clp protease ATP-binding subunit ClpB [Galdieria sulphuraria]>gi|452825606|gb|EME32602.1| ATP-dependent Clp protease ATP-binding subunit ClpB [Galdieria sulphuraria]	clpB
Cluster-13984.96613	0.09	0.04	0.04	0.05	0.23	0	0.42	0.47	0.31	0.14	0.07	0.15	PREDICTED: chaperone protein ClpB1 [Brachypodium distachyon]	clpB
Cluster-13984.97527	2.34	1.81	1.64	1.33	0.63	1.97	8.13	10.78	9.23	2.05	1.35	1.56	hypothetical protein SORBIDRAFT_09g025900 [Sorghum bicolor]>gi|241946683|gb|EES19828.1| hypothetical protein SORBIDRAFT_09g025900 [Sorghum bicolor]	clpB
Cluster-369.0	0	0	0	0	0	0	0	0	0	0.48	0.49	0.33	hypothetical protein VOLCADRAFT_79064 [Volvox carteri f. nagariensis]>gi|300268285|gb|EFJ52466.1| hypothetical protein VOLCADRAFT_79064 [Volvox carteri f. nagariensis]	clpB
Cluster-13984.55352	1.57	1.09	1.25	0.21	0.38	0.25	0.28	0.25	0.42	2.62	1.76	1.96	chaperone protein [Saccharum hybrid cultivar R570]	clpC
Cluster-13984.55356	0.17	0.03	0.05	0.02	0.1	0.06	0.01	0.04	0.03	0.47	0.33	0.52	ATP-dependent Clp protease [Saccharum hybrid cultivar R570]	clpC
Cluster-13984.64125	0	1.13	0.83	1.09	2.56	2.21	0	0	0	0.99	0.84	0	hypothetical protein SORBIDRAFT_06g015220 [Sorghum bicolor]>gi|241937577|gb|EES10722.1| hypothetical protein SORBIDRAFT_06g015220 [Sorghum bicolor]	clpC
Cluster-13984.108470	0	0.02	0.15	0	0.48	0.01	1	0.85	0.68	0.25	0.08	0.07	hypothetical protein SORBIDRAFT_03g042120 [Sorghum bicolor]>gi|241930857|gb|EES04002.1| hypothetical protein SORBIDRAFT_03g042120 [Sorghum bicolor]	clpX, CLPX
Cluster-13984.153260	0	0	0	0	0	0	0.1	0.11	0.12	0	0	0.15	hypothetical protein SORBIDRAFT_03g042120 [Sorghum bicolor]>gi|241930857|gb|EES04002.1| hypothetical protein SORBIDRAFT_03g042120 [Sorghum bicolor]	clpX, CLPX
Cluster-13984.53818	0.45	0.26	0.13	0.69	0.37	0.45	0.06	0	0	0.44	0.4	0.27	hypothetical protein SORBIDRAFT_03g042120 [Sorghum bicolor]>gi|241930857|gb|EES04002.1| hypothetical protein SORBIDRAFT_03g042120 [Sorghum bicolor]	clpX, CLPX
Cluster-13984.53819	0.53	0.38	0.53	1.03	0	1.46	1.46	1.16	0.59	0.11	0.51	0.13	hypothetical protein SORBIDRAFT_03g042120 [Sorghum bicolor]>gi|241930857|gb|EES04002.1| hypothetical protein SORBIDRAFT_03g042120 [Sorghum bicolor]	clpX, CLPX
Cluster-4637.0	0	0	0	0	0	0	0	0	0	0.16	0.42	0.33	PREDICTED: ATP-dependent Clp protease ATP-binding subunit clpX-like, mitochondrial isoform X1 [Fragaria vesca subsp. vesca]>gi|764588973|ref|XP_011464943.1| PREDICTED: ATP-dependent Clp protease ATP-binding subunit clpX-like, mitochondrial isoform X2 [Fragaria vesca subsp. vesca]	clpX, CLPX
Cluster-13984.70699	1.32	1.12	0.84	1.25	1.2	1.66	5.75	4.64	4.92	1.51	1.77	1.75	hypothetical protein ZEAMMB73_434998 [Zea mays]	coaW
Cluster-13984.129377	0.28	0.4	0.1	0.7	1.08	1.58	2.19	1.85	1.96	1.5	1.95	1.63	hypothetical protein SORBIDRAFT_09g029800 [Sorghum bicolor]>gi|241946869|gb|EES20014.1| hypothetical protein SORBIDRAFT_09g029800 [Sorghum bicolor]	CPVL
Cluster-13984.107750	0	0	0	0.21	0	0.63	0	0.15	0	0	0	0	PREDICTED: putative DEAD-box ATP-dependent RNA helicase family protein isoform X1 [Zea mays]	DBP3
Cluster-13984.95820	0	0	0	0.12	0.18	0.15	0.35	0.37	0.74	0	0.48	0	PREDICTED: putative DEAD-box ATP-dependent RNA helicase family protein isoform X1 [Zea mays]>gi|670372966|ref|XP_008667798.1| PREDICTED: putative DEAD-box ATP-dependent RNA helicase family protein isoform X1 [Zea mays]>gi|414591873|tpg|DAA42444.1| TPA: putative DEAD-box ATP-dependent RNA helicase family protein isoform 1 [Zea mays]>gi|414591874|tpg|DAA42445.1| TPA: putative DEAD-box ATP-dependent…	DDX3X, bel
Cluster-13984.151496	0.11	0.14	0.08	0	0	0	0.01	0.13	0.12	0.15	0	0.01	PREDICTED: hypothetical protein isoform X1 [Zea mays]	DHX36, RHAU
Cluster-13984.111148	32.84	29.89	29.79	19.2	18.79	21.64	56.38	55.72	56.09	3.94	3.66	3.79	hypothetical protein SORBIDRAFT_03g030630 [Sorghum bicolor]>gi|241928084|gb|EES01229.1| hypothetical protein SORBIDRAFT_03g030630 [Sorghum bicolor]	E1.11.1.7
Cluster-13984.18331	0.05	0.16	0.53	3.36	2.79	2.88	2.55	2.45	2.46	4.42	5.58	4.42	hypothetical protein SORBIDRAFT_01g007240 [Sorghum bicolor]>gi|241920262|gb|EER93406.1| hypothetical protein SORBIDRAFT_01g007240 [Sorghum bicolor]	E1.11.1.7
Cluster-13984.127244	0.12	0	0.06	0.06	0.05	0.19	1.93	2.15	1.46	0	0	0.05	GPX12Hv, glutathione peroxidase-like protein [Hordeum vulgare subsp. vulgare]	E1.11.1.9
Cluster-13984.9254	0.1	0.37	0.06	0.84	0.8	0.74	0.41	0.03	0.11	0.15	0.57	0.19	unknown [Zea mays]>gi|414885755|tpg|DAA61769.1| TPA: putative cytochrome P450 superfamily protein isoform 1 [Zea mays]>gi|414885756|tpg|DAA61770.1| TPA: putative cytochrome P450 superfamily protein isoform 2 [Zea mays]	E1.14.13.93
Cluster-13984.125342	3.8	2.03	2	0.55	0.15	0	0.48	1.2	0.73	0.99	1.3	1.15	protein-L-isoaspartate O-methyltransferase [Zea mays]>gi|670371674|ref|XP_008667120.1| PREDICTED: protein-L-isoaspartate O-methyltransferase isoform X1 [Zea mays]>gi|194692182|gb|ACF80175.1| unknown [Zea mays]>gi|414586721|tpg|DAA37292.1| TPA: protein-L-isoaspartate O-methyltransferase [Zea mays]	E2.1.1.77, pcm
Cluster-13984.114219	0.32	0.26	0.37	0.07	0.05	0.1	0.15	0.06	0.07	0	0.08	0.11	hypothetical protein SORBIDRAFT_04g038400 [Sorghum bicolor]>gi|241934677|gb|EES07822.1| hypothetical protein SORBIDRAFT_04g038400 [Sorghum bicolor]	E2.4.1.13
Cluster-13984.92604	21.28	18.14	24.05	0.97	1.36	1.33	1.13	0.93	0.31	1.52	1.24	1.35	hypothetical protein SORBIDRAFT_01g015620 [Sorghum bicolor]>gi|241918138|gb|EER91282.1| hypothetical protein SORBIDRAFT_01g015620 [Sorghum bicolor]	E2.4.1.207
Cluster-13984.114290	0	0	0	0.16	0.54	0.59	0	0.13	0	0	0	0.11	PREDICTED: transcription factor E2F3 isoform X1 [Zea mays]	E2F3
Cluster-13984.132763	1.29	1.26	1.14	4.72	4.2	4.62	20.01	17.44	20.91	32.17	36.28	34.97	hypothetical protein SORBIDRAFT_06g031920 [Sorghum bicolor]>gi|241939895|gb|EES13040.1| hypothetical protein SORBIDRAFT_06g031920 [Sorghum bicolor]	E3.2.1.26, sacA
Cluster-13984.132764	0	0.13	0	0.18	0	0	0.88	1.05	0.37	5.13	3.39	2.11	hypothetical protein SORBIDRAFT_06g031920 [Sorghum bicolor]>gi|241939895|gb|EES13040.1| hypothetical protein SORBIDRAFT_06g031920 [Sorghum bicolor]	E3.2.1.26, sacA
Cluster-13984.164314	1.06	1.19	0.96	5.97	5.16	5.5	12.05	11.83	12.22	21.11	18.75	15.85	RecName: Full=Beta-fructofuranosidase 1; AltName: Full=Invertase 1; AltName: Full=Sucrose 1; Flags: Precursor>gi|1122439|gb|AAA83439.1| invertase [Zea mays]	E3.2.1.26, sacA
Cluster-13984.22344	0.08	0	0	0	0	0.39	1.13	1.39	1.54	4.24	5.04	2.97	hypothetical protein SORBIDRAFT_06g031920 [Sorghum bicolor]>gi|241939895|gb|EES13040.1| hypothetical protein SORBIDRAFT_06g031920 [Sorghum bicolor]	E3.2.1.26, sacA
Cluster-13984.102748	0.14	0	0.26	2.39	4.53	2.93	3.83	4.78	3.53	1.75	1.74	1.66	TPA: hypothetical protein ZEAMMB73_949487 [Zea mays]	E3.6.3.8
Cluster-13984.113204	0	0	0	0.16	0	0.14	1.3	0.78	2.06	0.38	0.19	1.15	hypothetical protein SORBIDRAFT_02g031650 [Sorghum bicolor]>gi|241923978|gb|EER97122.1| hypothetical protein SORBIDRAFT_02g031650 [Sorghum bicolor]	E4.1.1.17, ODC1, speC, speF
Cluster-13984.13893	0	0	0	0.16	0.66	0.08	1.74	1.4	0.79	1.37	1.38	0.9	hypothetical protein SORBIDRAFT_02g031650 [Sorghum bicolor]>gi|241923978|gb|EER97122.1| hypothetical protein SORBIDRAFT_02g031650 [Sorghum bicolor]	E4.1.1.17, ODC1, speC, speF
Cluster-1830.0	0	0	0	0	0	0	0	0	0	0.28	1.26	0.9	BnaA09g26350D [Brassica napus]	EEF1B
Cluster-13984.58731	0	0	0	0.02	0.26	0.15	0	0.13	0	0.1	0.26	0.06	PREDICTED: LOC100285176 isoform X1 [Zea mays]>gi|413937278|gb|AFW71829.1| ligatin [Zea mays]	EIF2D
Cluster-13984.105335	0.45	0.42	0.52	0.11	0	0	0.16	0	0	0	0	0	hypothetical protein SORBIDRAFT_09g030910 [Sorghum bicolor]>gi|241945671|gb|EES18816.1| hypothetical protein SORBIDRAFT_09g030910 [Sorghum bicolor]	ELF2C, AGO
Cluster-13984.62495	0.32	0.09	0.09	1.76	0	1.23	0	0	0	1.43	1.36	0.81	hypothetical protein SORBIDRAFT_09g030910 [Sorghum bicolor]>gi|241945671|gb|EES18816.1| hypothetical protein SORBIDRAFT_09g030910 [Sorghum bicolor]	ELF2C, AGO
Cluster-13984.68563	1.56	3.45	1.44	3.93	4.61	6.4	4.79	7.19	6.63	1.92	2.2	1.48	predicted protein, partial [Hordeum vulgare subsp. vulgare]	ELF2C, AGO
Cluster-13984.71075	0	0	0	1	1.93	0.63	1.85	0	0.77	0.44	1.56	1.22	PREDICTED: protein argonaute 1B isoform X2 [Musa acuminata subsp. malaccensis]	ELF2C, AGO
Cluster-13984.109425	0.07	0	0.01	0	0.06	0	0.42	0.24	0.4	0.19	0.06	0.18	PREDICTED: uncharacterized protein LOC100273924 isoform X1 [Zea mays]>gi|413935525|gb|AFW70076.1| hypothetical protein ZEAMMB73_813704 [Zea mays]	EP300, CREBBP, KAT3
Cluster-10177.0	0	0	0	0.61	1.22	0.89	0	0.04	0	0.18	0.19	0.26	putative AP2/EREBP transcription factor superfamily protein [Zea mays]>gi|645167440|gb|AIB05358.1| AP2-EREBP transcription factor, partial [Zea mays]	EREBP
Cluster-13984.102535	31.17	31.33	30.28	8.73	10.26	9.87	43.21	47.31	54.71	10.82	15.03	16.5	PREDICTED: ethylene-responsive transcription factor RAP2-13-like [Zea mays]>gi|413952621|gb|AFW85270.1| putative AP2/EREBP transcription factor superfamily protein [Zea mays]>gi|645165691|gb|AIB04615.1| AP2-EREBP transcription factor, partial [Zea mays]	EREBP
Cluster-13984.102592	0	0.45	1.05	1.06	1.69	0.83	14.95	11.07	14.91	2.25	6.01	3.86	unknown [Zea mays]>gi|195645788|gb|ACG42362.1| root abundant factor [Zea mays]>gi|414865169|tpg|DAA43726.1| TPA: putative AP2/EREBP transcription factor superfamily protein [Zea mays]>gi|645165224|gb|AIB04429.1| AP2-EREBP transcription factor, partial [Zea mays]	EREBP
Cluster-13984.103968	37.99	21.67	36.76	0.07	0.32	0	1.18	0.81	1.68	7.41	7.81	6.11	hypothetical protein SORBIDRAFT_06g024540 [Sorghum bicolor]>gi|241938082|gb|EES11227.1| hypothetical protein SORBIDRAFT_06g024540 [Sorghum bicolor]	EREBP
Cluster-13984.105084	2.46	3.5	2.07	6.12	4.69	6.5	70.14	54.72	69.1	13.6	15.29	10.87	unknown [Zea mays]>gi|195645788|gb|ACG42362.1| root abundant factor [Zea mays]>gi|414865169|tpg|DAA43726.1| TPA: putative AP2/EREBP transcription factor superfamily protein [Zea mays]>gi|645165224|gb|AIB04429.1| AP2-EREBP transcription factor, partial [Zea mays]	EREBP
Cluster-13984.105085	2.68	1.6	2.48	6.07	7.14	7.45	52.79	37.48	62.16	19.93	20.71	19.44	PREDICTED: ethylene-responsive transcription factor RAP2-3-like [Setaria italica]>gi|514821585|ref|XP_004985470.1| PREDICTED: ethylene-responsive transcription factor RAP2-3-like [Setaria italica]>gi|514821587|ref|XP_004985471.1| PREDICTED: ethylene-responsive transcription factor RAP2-3-like [Setaria italica]	EREBP
Cluster-13984.110489	16.44	17.76	17.9	36.98	36.6	34.2	384.31	350.94	401.92	158.87	113.37	99.45	unknown [Zea mays]>gi|195645788|gb|ACG42362.1| root abundant factor [Zea mays]>gi|414865169|tpg|DAA43726.1| TPA: putative AP2/EREBP transcription factor superfamily protein [Zea mays]>gi|645165224|gb|AIB04429.1| AP2-EREBP transcription factor, partial [Zea mays]	EREBP
Cluster-13984.122386	1.58	0.9	0.82	1.4	1.79	1.32	0.18	0.19	0.49	0.67	0.89	0.73	PREDICTED: ethylene-responsive transcription factor RAP2-11-like [Zea mays]>gi|414590620|tpg|DAA41191.1| TPA: putative AP2/EREBP transcription factor superfamily protein [Zea mays]>gi|645166967|gb|AIB05152.1| AP2-EREBP transcription factor, partial [Zea mays]	EREBP
Cluster-13984.12484	2.09	0.89	0.61	1.28	0.93	0.9	1.98	1.54	1.77	0.34	0.17	0.42	hypothetical protein SORBIDRAFT_05g001280 [Sorghum bicolor]>gi|241935999|gb|EES09144.1| hypothetical protein SORBIDRAFT_05g001280 [Sorghum bicolor]	EREBP
Cluster-13984.129808	0.89	0	0.41	2.53	1.4	0	0.34	0.13	0	3.29	2.79	2.26	PREDICTED: ethylene-responsive transcription factor TINY-like [Zea mays]>gi|413936677|gb|AFW71228.1| putative AP2/EREBP transcription factor superfamily protein [Zea mays]>gi|645166982|gb|AIB05158.1| AP2-EREBP transcription factor, partial [Zea mays]	EREBP
Cluster-13984.133021	0.07	0	0.17	0.12	0.13	0	2.5	1.34	1.79	0.25	0.09	0.25	predicted protein [Hordeum vulgare subsp. vulgare]	EREBP
Cluster-13984.133022	0	0	0	0	0	0	0.63	0.67	1.21	0	0	0	predicted protein [Hordeum vulgare subsp. vulgare]	EREBP
Cluster-13984.133024	3.41	2.21	3.39	0.43	1.26	0.33	21.54	19.57	26.19	0.57	0.15	0.57	predicted protein [Hordeum vulgare subsp. vulgare]	EREBP
Cluster-13984.133025	1.74	2.22	2.1	0.85	0.56	1.02	18.17	12.25	18.49	0.29	0.64	0	PREDICTED: ethylene-responsive transcription factor ABR1-like [Brachypodium distachyon]	EREBP
Cluster-13984.146397	5.57	3.19	5.48	10.8	9.71	10.87	60.94	35.71	68.93	13.42	13.28	12.65	hypothetical protein SORBIDRAFT_01g045050 [Sorghum bicolor]>gi|241919602|gb|EER92746.1| hypothetical protein SORBIDRAFT_01g045050 [Sorghum bicolor]	EREBP
Cluster-13984.148927	0.4	0.2	0.15	0.34	0.3	0.31	8.91	7.88	9.19	0.44	0.6	0.37	PREDICTED: ethylene-responsive transcription factor ERF105-like [Setaria italica]	EREBP
Cluster-13984.152734	2.28	2.82	2.5	1.53	1.18	1.32	0.62	0.53	0.47	3.61	3.21	3.26	PREDICTED: ethylene-responsive transcription factor ERF026-like [Setaria italica]	EREBP
Cluster-13984.161504	0.3	0.1	0.46	1.31	1.78	1.26	0	0.08	0.09	1.08	0.1	0.29	hypothetical protein SORBIDRAFT_03g002630 [Sorghum bicolor]>gi|241926968|gb|EES00113.1| hypothetical protein SORBIDRAFT_03g002630 [Sorghum bicolor]	EREBP
Cluster-13984.46684	22.86	26.67	19.95	28.68	34.66	29.99	155.4	167.25	179.08	195.78	188.98	214.79	PREDICTED: ethylene-responsive transcription factor 2-like [Zea mays]>gi|413938059|gb|AFW72610.1| putative AP2/EREBP transcription factor superfamily protein [Zea mays]>gi|645167090|gb|AIB05205.1| AP2-EREBP transcription factor, partial [Zea mays]	EREBP
Cluster-13984.53983	24.51	3.42	30.13	81.88	90.8	82.25	100.41	13.36	103.19	228.31	149.26	161.62	hypothetical protein SORBIDRAFT_10g004580 [Sorghum bicolor]>gi|241914775|gb|EER87919.1| hypothetical protein SORBIDRAFT_10g004580 [Sorghum bicolor]	EREBP
Cluster-13984.60351	0.35	0.19	0	1.35	0.24	0.84	6.91	7.25	10.72	5.71	5.63	3.94	PREDICTED: ethylene-responsive transcription factor RAP2-3-like [Setaria italica]>gi|514821585|ref|XP_004985470.1| PREDICTED: ethylene-responsive transcription factor RAP2-3-like [Setaria italica]>gi|514821587|ref|XP_004985471.1| PREDICTED: ethylene-responsive transcription factor RAP2-3-like [Setaria italica]	EREBP
Cluster-13984.60352	7.51	4.39	5.52	10.72	12.01	8.54	96.1	71.38	108.67	23.92	22.77	30.22	unknown [Zea mays]>gi|195645788|gb|ACG42362.1| root abundant factor [Zea mays]>gi|414865169|tpg|DAA43726.1| TPA: putative AP2/EREBP transcription factor superfamily protein [Zea mays]>gi|645165224|gb|AIB04429.1| AP2-EREBP transcription factor, partial [Zea mays]	EREBP
Cluster-13984.61773	0.55	0.81	0.89	2.61	4.76	3.97	36.29	26.17	32.17	10.37	12.01	12.56	PREDICTED: ethylene-responsive transcription factor RAP2-3-like [Setaria italica]>gi|514821585|ref|XP_004985470.1| PREDICTED: ethylene-responsive transcription factor RAP2-3-like [Setaria italica]>gi|514821587|ref|XP_004985471.1| PREDICTED: ethylene-responsive transcription factor RAP2-3-like [Setaria italica]	EREBP
Cluster-13984.68035	2.51	0.89	0.88	5.13	5.17	3.53	0.21	0	0.22	3.49	3.02	1.19	PREDICTED: ethylene-responsive transcription factor TINY-like [Zea mays]>gi|413936677|gb|AFW71228.1| putative AP2/EREBP transcription factor superfamily protein [Zea mays]>gi|645166982|gb|AIB05158.1| AP2-EREBP transcription factor, partial [Zea mays]	EREBP
Cluster-13984.68037	0	0.86	0.69	2.54	2.73	3.21	0.43	0	0.22	1.28	0.35	1.11	PREDICTED: ethylene-responsive transcription factor TINY-like [Zea mays]>gi|413936677|gb|AFW71228.1| putative AP2/EREBP transcription factor superfamily protein [Zea mays]>gi|645166982|gb|AIB05158.1| AP2-EREBP transcription factor, partial [Zea mays]	EREBP
Cluster-13984.71879	11.08	8.11	9.32	8.26	5.6	7.98	0.46	0.25	0.86	1	1.23	0.66	hypothetical protein SORBIDRAFT_10g021870 [Sorghum bicolor]>gi|241915363|gb|EER88507.1| hypothetical protein SORBIDRAFT_10g021870 [Sorghum bicolor]	EREBP
Cluster-13984.74840	74.45	64.08	93.17	10.08	8.02	10.75	67.6	88.79	90.21	0	20.79	18.14	PREDICTED: ethylene-responsive transcription factor 11-like [Setaria italica]	EREBP
Cluster-13984.74841	11.01	25.01	26.06	2.92	6.91	2.48	15.7	26.23	24.85	7.21	3.04	1.53	hypothetical protein SORBIDRAFT_07g006195 [Sorghum bicolor]>gi|241941570|gb|EES14715.1| hypothetical protein SORBIDRAFT_07g006195 [Sorghum bicolor]	EREBP
Cluster-13984.7517	0.16	0.25	0.08	0.23	0.15	0.43	1.74	1.16	1.49	0.22	0.08	0.24	putative AP2/EREBP transcription factor superfamily protein [Zea mays]>gi|224029861|gb|ACN34006.1| unknown [Zea mays]>gi|408690246|gb|AFU81583.1| AP2-EREBP-type transcription factor, partial [Zea mays subsp. mays]>gi|414868703|tpg|DAA47260.1| TPA: putative AP2/EREBP transcription factor superfamily protein [Zea mays]	EREBP
Cluster-13984.82228	443.36	456.87	421.17	269.46	269.13	244.74	1017.03	1005.24	1043.86	64.27	52.04	53.27	hypothetical protein SORBIDRAFT_07g006195 [Sorghum bicolor]>gi|241941570|gb|EES14715.1| hypothetical protein SORBIDRAFT_07g006195 [Sorghum bicolor]	EREBP
Cluster-13984.82955	164.17	201.58	152.63	9.04	16.76	9.18	106.78	141.54	117.43	53.14	56.28	69.8	DRE-binding protein 4 [Zea mays]>gi|226701038|gb|ACO72995.1| DRE-binding protein 4 [Zea mays]>gi|413942687|gb|AFW75336.1| putative AP2/EREBP transcription factor superfamily protein [Zea mays]>gi|645168105|gb|AIB05639.1| AP2-EREBP transcription factor, partial [synthetic construct]	EREBP
Cluster-13984.83845	831.47	920.91	791.07	572.54	681.75	565.11	2214.66	2249.52	2162.51	214.7	162.32	189.77	ethylene-responsive transcription factor 4 [Zea mays]>gi|195608390|gb|ACG26025.1| ethylene-responsive transcription factor 4 [Zea mays]	EREBP
Cluster-13984.84450	478.9	478.44	458.23	94.05	97.36	88.96	157.21	153.24	166.42	96.59	84.22	83.18	hypothetical protein SORBIDRAFT_07g006210 [Sorghum bicolor]>gi|241941572|gb|EES14717.1| hypothetical protein SORBIDRAFT_07g006210 [Sorghum bicolor]	EREBP
Cluster-13984.86515	49.66	28.49	44.73	5.45	6.32	4.85	143.43	95.78	165.14	1.23	1.84	2.08	hypothetical protein SORBIDRAFT_02g042760 [Sorghum bicolor]>gi|241926757|gb|EER99901.1| hypothetical protein SORBIDRAFT_02g042760 [Sorghum bicolor]	EREBP
Cluster-13984.88797	1.11	1.19	1.31	0.27	0.46	0.21	1.08	0.57	1.57	0.1	0.2	0.07	PREDICTED: ethylene-responsive transcription factor 11-like [Setaria italica]	EREBP
Cluster-13984.91242	323.48	196.59	307.17	156.68	154.92	144.08	528.75	299.67	539.82	36.66	31.88	31.97	hypothetical protein SORBIDRAFT_07g006195 [Sorghum bicolor]>gi|241941570|gb|EES14715.1| hypothetical protein SORBIDRAFT_07g006195 [Sorghum bicolor]	EREBP
Cluster-13984.93153	47.67	60.12	56.47	24.71	32.45	24.3	486.74	519.99	444.2	12.22	15.6	11.11	ethylene-responsive factor-like protein 1 [Zea mays]>gi|195645506|gb|ACG42221.1| ethylene-responsive factor-like protein 1 [Zea mays]>gi|413947956|gb|AFW80605.1| putative AP2/EREBP transcription factor superfamily protein [Zea mays]>gi|645168318|gb|AIB05730.1| AP2-EREBP transcription factor, partial [Zea mays]	EREBP
Cluster-13984.93155	104.22	106.1	103.14	17.77	24.82	19.16	68.31	71.33	71.24	3.08	0	4.62	hypothetical protein SORBIDRAFT_02g042760 [Sorghum bicolor]>gi|241926757|gb|EER99901.1| hypothetical protein SORBIDRAFT_02g042760 [Sorghum bicolor]	EREBP
Cluster-13984.93159	3.62	2.45	5.06	1.81	1.61	2.38	54.73	36.03	67.77	1.31	0.94	2.54	PREDICTED: ethylene-responsive transcription factor ERF073-like [Setaria italica]	EREBP
Cluster-13984.93193	45.84	47.84	43.72	20.22	17.49	17.95	6.66	8.47	6.89	36.17	41.29	43.65	hypothetical protein SORBIDRAFT_01g028930 [Sorghum bicolor]>gi|241918778|gb|EER91922.1| hypothetical protein SORBIDRAFT_01g028930 [Sorghum bicolor]	EREBP
Cluster-13984.94445	96.78	38.81	91.88	2.38	1.71	1.61	34.41	14.07	37.62	45.74	48.21	41.51	hypothetical protein SORBIDRAFT_03g047170 [Sorghum bicolor]>gi|241928991|gb|EES02136.1| hypothetical protein SORBIDRAFT_03g047170 [Sorghum bicolor]	EREBP
Cluster-13984.95593	702.4	194.75	641.13	497.6	401.32	448.83	1760.95	429.14	1732.44	210.68	139.99	114.32	ethylene-responsive transcription factor 4 [Zea mays]>gi|195608390|gb|ACG26025.1| ethylene-responsive transcription factor 4 [Zea mays]	EREBP
Cluster-13984.99504	15.25	12.57	13.21	3.95	3.39	4.17	16.19	16.96	15.67	4.7	5.89	5.05	PREDICTED: ethylene-responsive transcription factor RAP2-13-like [Zea mays]>gi|413952621|gb|AFW85270.1| putative AP2/EREBP transcription factor superfamily protein [Zea mays]>gi|645165691|gb|AIB04615.1| AP2-EREBP transcription factor, partial [Zea mays]	EREBP
Cluster-13984.99505	8.74	8.8	7.11	2.54	2.58	2.83	14.71	13.64	19.13	3.55	4.87	3.4	PREDICTED: ethylene-responsive transcription factor RAP2-13-like [Setaria italica]	EREBP
Cluster-13984.41782	0	0.29	0.31	0.23	0	0.44	2.45	2.61	3.03	0.4	0.4	0.31	endoplasmic oxidoreductin-1 [Saccharum hybrid cultivar R570]	ERO1L
Cluster-13984.42872	0.34	0	0	0.23	0.1	0	0.64	0.54	0.79	0.07	0	0	endoplasmic oxidoreductin-1 [Zea mays]>gi|195620010|gb|ACG31835.1| endoplasmic oxidoreductin-1 precursor [Zea mays]>gi|414872630|tpg|DAA51187.1| TPA: endoplasmic oxidoreductin-1 [Zea mays]	ERO1L
Cluster-13984.46463	0	0.31	0.23	0.17	0	0	1.45	2.36	1.88	0.12	0.14	0	endoplasmic oxidoreductin-1 [Zea mays]>gi|195620010|gb|ACG31835.1| endoplasmic oxidoreductin-1 precursor [Zea mays]>gi|414872630|tpg|DAA51187.1| TPA: endoplasmic oxidoreductin-1 [Zea mays]	ERO1L
Cluster-13984.69718	0	0	0	0	0	0	0.12	0.21	0.18	0.02	0	0	endoplasmic oxidoreductin-1 [Saccharum hybrid cultivar R570]	ERO1L
Cluster-13984.93697	1.13	0.74	1	0.31	1.27	0.83	0.03	0.08	0	0.05	0.09	0.02	hypothetical protein SORBIDRAFT_07g024240 [Sorghum bicolor]>gi|241942036|gb|EES15181.1| hypothetical protein SORBIDRAFT_07g024240 [Sorghum bicolor]	FAR
Cluster-13984.80816	0.33	0.53	0.42	0.64	0.65	0.4	0.06	0.36	0.24	1	1.1	1.15	filamentation temperature-sensitive H 2B [Zea mays]>gi|166093209|gb|ABY82590.1| filamentation temperature-sensitive H 2B [Zea mays]>gi|166093213|gb|ABY82592.1| filamentation temperature-sensitive H 2B [Zea mays]>gi|413943403|gb|AFW76052.1| filamentation temperature-sensitive H 2B isoform 1 [Zea mays]>gi|413943404|gb|AFW76053.1| filamentation temperature-sensitive H 2B isoform 2 [Zea mays]	ftsH, hflB
Cluster-13984.84079	0.43	0.31	0.06	0.36	0.48	0.6	0.06	0.05	0	1.05	0.46	1.12	filamentation temperature-sensitive H 2B [Zea mays]>gi|166093209|gb|ABY82590.1| filamentation temperature-sensitive H 2B [Zea mays]>gi|166093213|gb|ABY82592.1| filamentation temperature-sensitive H 2B [Zea mays]>gi|413943403|gb|AFW76052.1| filamentation temperature-sensitive H 2B isoform 1 [Zea mays]>gi|413943404|gb|AFW76053.1| filamentation temperature-sensitive H 2B isoform 2 [Zea mays]	ftsH, hflB
Cluster-21118.0	0.2	0.22	0.42	1.39	1.46	1.45	0.33	0.24	0.42	2.67	2.38	2.2	PREDICTED: ATP-dependent zinc metalloprotease FTSH 6, chloroplastic [Setaria italica]	ftsH, hflB
Cluster-13984.115081	0.91	1.42	1.15	0.22	0.27	0.17	0.07	0.18	0.09	0.27	0	0	hypothetical protein SORBIDRAFT_01g011560 [Sorghum bicolor]>gi|241920498|gb|EER93642.1| hypothetical protein SORBIDRAFT_01g011560 [Sorghum bicolor]	GAUT
Cluster-13984.141720	0	0.43	0.38	0	0	0	0.29	0.97	0.52	0	0	0	hypothetical protein SORBIDRAFT_09g028990 [Sorghum bicolor]>gi|241945567|gb|EES18712.1| hypothetical protein SORBIDRAFT_09g028990 [Sorghum bicolor]	GBF
Cluster-13984.145215	0.3	0.17	0.13	0.47	0.34	0.18	0	0	0	0.37	0.08	0.07	bZIP transcription factor1 [Zea mays]>gi|223948597|gb|ACN28382.1| unknown [Zea mays]>gi|408690318|gb|AFU81619.1| bZIP-type transcription factor, partial [Zea mays subsp. mays]>gi|414881139|tpg|DAA58270.1| TPA: putative bZIP transcription factor superfamily protein [Zea mays]	GBF
Cluster-13984.148851	0	0	0.23	0.8	0.75	1.26	3.23	1.9	4.09	2.3	2.01	1.67	putative bZIP transcription factor superfamily protein [Zea mays]	GBF
Cluster-13984.15379	0	0	1.64	2.78	2.63	5.09	10.49	7.18	13.71	5.78	7.4	6.98	hypothetical protein SORBIDRAFT_09g028990 [Sorghum bicolor]>gi|241945567|gb|EES18712.1| hypothetical protein SORBIDRAFT_09g028990 [Sorghum bicolor]	GBF
Cluster-13984.15381	0	0	0	0	0	0	0.6	0.28	0.2	0.53	0	0	hypothetical protein SORBIDRAFT_09g028990 [Sorghum bicolor]>gi|241945567|gb|EES18712.1| hypothetical protein SORBIDRAFT_09g028990 [Sorghum bicolor]	GBF
Cluster-13984.15382	0.08	0.07	0.15	0.45	0.44	0.04	2.61	2.65	2.41	0.57	0.86	0.41	putative bZIP transcription factor superfamily protein [Zea mays]	GBF
Cluster-13984.39255	0.16	0	0	1.36	1.19	1.92	3.31	3.33	3.5	6.35	6.44	7.7	hypothetical protein SORBIDRAFT_03g015070 [Sorghum bicolor]>gi|241929816|gb|EES02961.1| hypothetical protein SORBIDRAFT_03g015070 [Sorghum bicolor]	GST, gst
Cluster-13984.39256	7.51	7.05	7.5	54.57	62.52	54.43	110.71	121.51	104	84.5	83.7	89.16	hypothetical protein SORBIDRAFT_03g015070 [Sorghum bicolor]>gi|241929816|gb|EES02961.1| hypothetical protein SORBIDRAFT_03g015070 [Sorghum bicolor]	GST, gst
Cluster-13984.82293	0	0.07	0	1.16	0.25	1	0	0	0	0.5	0	0.01	PREDICTED: uncharacterized protein LOC103649874 [Zea mays]>gi|414876595|tpg|DAA53726.1| TPA: hypothetical protein ZEAMMB73_648118 [Zea mays]	GTDC2
Cluster-13984.89385	102.37	89.6	145.15	38.01	25.83	18.4	24.44	16.14	20.38	6.45	13.74	9.77	Histone H2A [Triticum urartu]	H2A
Cluster-10620.0	0	0	0	0.42	0.79	0	0.98	1.39	1.64	0	0.22	0	hypothetical protein SELMODRAFT_73644 [Selaginella moellendorffii]>gi|300171234|gb|EFJ37834.1| hypothetical protein SELMODRAFT_73644 [Selaginella moellendorffii]	H2B
Cluster-13984.60905	1.78	2.9	1.55	0.49	0.9	0.44	0.14	0.25	0.25	0.05	0	0	hypothetical protein SORBIDRAFT_02g012500 [Sorghum bicolor]>gi|241925387|gb|EER98531.1| hypothetical protein SORBIDRAFT_02g012500 [Sorghum bicolor]	H2B
Cluster-6770.0	0	0	0	0	0	0	0	0	0	5.68	4.35	13.9	histone H2B [Cyanidioschyzon merolae strain 10D]>gi|544214335|ref|XP_005537314.1| histone H2B [Cyanidioschyzon merolae strain 10D]>gi|449017867|dbj|BAM81269.1| histone H2B [Cyanidioschyzon merolae strain 10D]>gi|449017876|dbj|BAM81278.1| histone H2B [Cyanidioschyzon merolae strain 10D]	H2B
Cluster-977.0	0	0	0	0	0	0	0	0	0	4.71	4.07	6.02	RecName: Full=Histone H2B [Olisthodiscus luteus]	H2B
Cluster-12263.0	0	0	0	2.08	2.61	3.72	0.44	0.55	0.3	1.09	0.86	1.2	PREDICTED: homeobox-leucine zipper protein HOX7-like [Setaria italica]	HD-ZIP
Cluster-13984.103504	1.45	0	0.2	0	0.21	0.51	0	0.02	0	1.59	0.96	0.91	hypothetical protein SORBIDRAFT_01g050000 [Sorghum bicolor]>gi|241922523|gb|EER95667.1| hypothetical protein SORBIDRAFT_01g050000 [Sorghum bicolor]	HD-ZIP
Cluster-13984.107516	0.22	0.43	0.66	0	0.07	0.08	0	0.22	0.12	0	0	0.1	hypothetical protein SORBIDRAFT_04g034580 [Sorghum bicolor]>gi|241932729|gb|EES05874.1| hypothetical protein SORBIDRAFT_04g034580 [Sorghum bicolor]	HD-ZIP
Cluster-13984.110680	22.1	18.51	22.35	50.37	65.58	50.33	7.27	5.14	6.48	22.9	22.97	25.87	PREDICTED: homeobox-leucine zipper protein HOX2-like [Oryza brachyantha]	HD-ZIP
Cluster-13984.122821	0.9	4	2.85	0.28	0.33	0.76	0	0.19	0	1.41	1.4	1.48	hypothetical protein SORBIDRAFT_06g029270 [Sorghum bicolor]>gi|241939746|gb|EES12891.1| hypothetical protein SORBIDRAFT_06g029270 [Sorghum bicolor]	HD-ZIP
Cluster-13984.125326	0.25	0.72	1.08	2.91	4.43	3.44	0.36	0.22	1.01	0.47	0.99	1.37	putative homeobox DNA-binding and leucine zipper domain family protein [Zea mays]>gi|194705896|gb|ACF87032.1| unknown [Zea mays]>gi|414868347|tpg|DAA46904.1| TPA: putative homeobox DNA-binding and leucine zipper domain family protein [Zea mays]>gi|645166722|gb|AIB05047.1| HB transcription factor, partial [Zea mays]	HD-ZIP
Cluster-13984.129462	0.19	0.74	0.92	0	0	0	0	0	0	0	0	0	hypothetical protein SORBIDRAFT_10g006820 [Sorghum bicolor]>gi|241916249|gb|EER89393.1| hypothetical protein SORBIDRAFT_10g006820 [Sorghum bicolor]	HD-ZIP
Cluster-13984.129465	0.91	0.32	0.28	0.06	0.18	0.08	0.1	0	0	0	0	0.05	hypothetical protein SORBIDRAFT_10g006820 [Sorghum bicolor]>gi|241916249|gb|EER89393.1| hypothetical protein SORBIDRAFT_10g006820 [Sorghum bicolor]	HD-ZIP
Cluster-13984.134340	8.34	7.41	7.57	29.91	25.23	27.06	4.64	4.26	4.93	21.23	17.92	16.51	hypothetical protein SORBIDRAFT_02g023650 [Sorghum bicolor]>gi|241925688|gb|EER98832.1| hypothetical protein SORBIDRAFT_02g023650 [Sorghum bicolor]	HD-ZIP
Cluster-13984.134341	0.2	0.3	0.24	1.33	1.01	0.82	0.07	0.09	0.09	0.78	0.81	0.79	putative homeobox DNA-binding and leucine zipper domain family protein [Zea mays]>gi|670374236|ref|XP_008668483.1| PREDICTED: putative homeobox DNA-binding and leucine zipper domain family protein isoform X1 [Zea mays]>gi|224035649|gb|ACN36900.1| unknown [Zea mays]>gi|414589431|tpg|DAA40002.1| TPA: putative homeobox DNA-binding and leucine zipper domain family protein [Zea mays]>gi|645166770|gb|A…	HD-ZIP
Cluster-13984.135159	0	0	0	0.09	0.08	0.3	0.21	0.13	0.24	0	0.57	0.01	hypothetical protein SORBIDRAFT_03g002660 [Sorghum bicolor]>gi|241926970|gb|EES00115.1| hypothetical protein SORBIDRAFT_03g002660 [Sorghum bicolor]	HD-ZIP
Cluster-13984.1362	0.25	0.72	0.29	0.01	0	0	0	0.23	0	0	0	0.01	hypothetical protein SORBIDRAFT_06g025750 [Sorghum bicolor]>gi|241939540|gb|EES12685.1| hypothetical protein SORBIDRAFT_06g025750 [Sorghum bicolor]	HD-ZIP
Cluster-13984.142538	4.03	3.79	3.52	0.29	0.6	0.5	0.33	0.28	0.34	0.75	0.2	0.54	hypothetical protein SORBIDRAFT_10g006820 [Sorghum bicolor]>gi|241916249|gb|EER89393.1| hypothetical protein SORBIDRAFT_10g006820 [Sorghum bicolor]	HD-ZIP
Cluster-13984.143847	0.16	0.13	0.21	0.8	0.6	0.72	0.12	0.1	0.04	0.57	0.72	0.37	hypothetical protein SORBIDRAFT_06g024480 [Sorghum bicolor]>gi|241939468|gb|EES12613.1| hypothetical protein SORBIDRAFT_06g024480 [Sorghum bicolor]	HD-ZIP
Cluster-13984.144565	0.05	0.26	0	0	0	0	0	0	0	0.53	0.12	0.57	hypothetical protein SORBIDRAFT_03g002660 [Sorghum bicolor]>gi|241926970|gb|EES00115.1| hypothetical protein SORBIDRAFT_03g002660 [Sorghum bicolor]	HD-ZIP
Cluster-13984.160531	5.1	4.35	2.83	1.49	0.73	0.92	0.54	0.42	0.76	0.9	0.72	0.4	hypothetical protein SORBIDRAFT_04g034580 [Sorghum bicolor]>gi|241932729|gb|EES05874.1| hypothetical protein SORBIDRAFT_04g034580 [Sorghum bicolor]	HD-ZIP
Cluster-13984.164353	1.87	1.75	1.22	0.44	0.26	0.49	4.07	4.61	3.74	0.39	0.63	0.71	hypothetical protein SORBIDRAFT_02g037560 [Sorghum bicolor]>gi|241924299|gb|EER97443.1| hypothetical protein SORBIDRAFT_02g037560 [Sorghum bicolor]	HD-ZIP
Cluster-13984.2833	0	0	0	0	0.08	0.04	0.33	0.43	0.48	1.73	1.14	1.37	hypothetical protein SORBIDRAFT_04g003610 [Sorghum bicolor]>gi|241931381|gb|EES04526.1| hypothetical protein SORBIDRAFT_04g003610 [Sorghum bicolor]	HD-ZIP
Cluster-13984.51240	0.53	0.3	0.9	0	0.43	0	0	0	0	0.39	0.34	0.1	hypothetical protein SORBIDRAFT_01g050000 [Sorghum bicolor]>gi|241922523|gb|EER95667.1| hypothetical protein SORBIDRAFT_01g050000 [Sorghum bicolor]	HD-ZIP
Cluster-13984.67170	1.3	1.2	0.7	11.81	13.79	6.94	11.25	7.66	10.17	17.26	21.45	18.31	hypothetical protein SORBIDRAFT_02g030660 [Sorghum bicolor]>gi|241926087|gb|EER99231.1| hypothetical protein SORBIDRAFT_02g030660 [Sorghum bicolor]	HD-ZIP
Cluster-13984.68001	75.6	83.06	78.35	60.78	73.52	67.82	36.03	41.17	39.78	11.87	10.62	10.83	hypothetical protein SORBIDRAFT_01g045740 [Sorghum bicolor]>gi|241919636|gb|EER92780.1| hypothetical protein SORBIDRAFT_01g045740 [Sorghum bicolor]	HD-ZIP
Cluster-13984.72940	0.75	1.06	0.58	0.45	1	1.08	0.16	0.08	0.18	0.7	0.94	1.03	hypothetical protein SORBIDRAFT_01g042030 [Sorghum bicolor]>gi|241919463|gb|EER92607.1| hypothetical protein SORBIDRAFT_01g042030 [Sorghum bicolor]	HD-ZIP
Cluster-13984.76780	2.86	3.25	3.35	7.31	7.84	8.7	1.96	2.7	2.45	13.8	13.05	11.67	hypothetical protein SORBIDRAFT_01g027430 [Sorghum bicolor]>gi|241918694|gb|EER91838.1| hypothetical protein SORBIDRAFT_01g027430 [Sorghum bicolor]	HD-ZIP
Cluster-13984.77503	0.59	1.04	0.62	1.44	1.94	2.04	0.65	0.29	0.07	2.08	1.58	2.14	putative homeobox DNA-binding and leucine zipper domain family protein [Zea mays]>gi|219885547|gb|ACL53148.1| unknown [Zea mays]>gi|414870569|tpg|DAA49126.1| TPA: putative homeobox DNA-binding and leucine zipper domain family protein [Zea mays]>gi|645166848|gb|AIB05101.1| HB transcription factor, partial [Zea mays]	HD-ZIP
Cluster-13984.77909	0	4.07	0	0	0	1.77	0	0.23	0	2.46	1.83	2.1	PREDICTED: rolled leaf 2 isoform X2 [Zea mays]>gi|670357752|ref|XP_008664544.1| PREDICTED: rolled leaf 2 isoform X2 [Zea mays]	HD-ZIP
Cluster-13984.93548	2.18	1.26	2.03	2.86	4.71	5.66	0.68	0.79	1.32	4.21	5.64	5.7	PREDICTED: homeobox-leucine zipper protein HOX20-like [Setaria italica]	HD-ZIP
Cluster-13984.99834	3.06	2.9	3.62	0.6	0.73	0.78	0.52	0.36	0.15	0.14	0.11	0.18	hypothetical protein SORBIDRAFT_04g034580 [Sorghum bicolor]>gi|241932729|gb|EES05874.1| hypothetical protein SORBIDRAFT_04g034580 [Sorghum bicolor]	HD-ZIP
Cluster-20547.0	1.83	1.84	1.95	0.21	0.21	0.24	0.05	0.04	0	0.21	0.33	0.04	hypothetical protein SORBIDRAFT_03g029330 [Sorghum bicolor]>gi|241930198|gb|EES03343.1| hypothetical protein SORBIDRAFT_03g029330 [Sorghum bicolor]	HD-ZIP
Cluster-13984.165271	0	0	0.02	0	0	0.03	1.76	1.4	1.07	0.46	0.5	0.26	hypothetical protein SORBIDRAFT_02g008850 [Sorghum bicolor]>gi|241925206|gb|EER98350.1| hypothetical protein SORBIDRAFT_02g008850 [Sorghum bicolor]	HPD, hppD
Cluster-13984.37148	1.08	0.64	1.06	1.49	0.97	1.24	4.49	3.49	3.98	1.59	1.76	1.11	hypothetical protein SORBIDRAFT_03g034630 [Sorghum bicolor]>gi|241928334|gb|EES01479.1| hypothetical protein SORBIDRAFT_03g034630 [Sorghum bicolor]	HSF1
Cluster-13984.65516	3.92	2	2.56	0.04	0	0	1.57	0	0	0	0.31	0	hypothetical protein SORBIDRAFT_09g026440 [Sorghum bicolor]>gi|241945406|gb|EES18551.1| hypothetical protein SORBIDRAFT_09g026440 [Sorghum bicolor]	HSF1
Cluster-13984.10427	2.14	1.99	0.39	4.56	3.06	2.57	1.12	0.42	0.26	3.04	1.75	1.72	hypothetical protein SORBIDRAFT_02g004370 [Sorghum bicolor]>gi|241922796|gb|EER95940.1| hypothetical protein SORBIDRAFT_02g004370 [Sorghum bicolor]	HSFF
Cluster-13984.10431	1.47	2.01	1.99	5.41	5.72	5.91	1.04	1.01	0.91	3.06	2.83	2.61	hypothetical protein SORBIDRAFT_02g004370 [Sorghum bicolor]>gi|241922796|gb|EER95940.1| hypothetical protein SORBIDRAFT_02g004370 [Sorghum bicolor]	HSFF
Cluster-13984.108737	0.36	0.87	1.13	0.38	0.42	0.46	0	0	0	0.04	0.06	0.03	TPA: hypothetical protein ZEAMMB73_974979 [Zea mays]	HSFF
Cluster-13984.113036	2.1	1.24	1.19	8.9	6.67	8.18	0.17	0.32	0.97	2.39	1.92	1.96	heat shock factor protein 3 [Zea mays]>gi|195620058|gb|ACG31859.1| heat shock factor protein 3 [Zea mays]	HSFF
Cluster-13984.121169	0	0	0	0.95	0.62	0.58	4.49	1.57	2.18	3.78	6.87	4.73	PREDICTED: heat shock factor protein 7 isoform X1 [Zea mays]>gi|414869815|tpg|DAA48372.1| TPA: heat shock factor protein 7 [Zea mays]>gi|645166138|gb|AIB04797.1| HSF transcription factor, partial [Zea mays]	HSFF
Cluster-13984.126708	0.66	0.35	0.33	0.34	0.12	0.47	1.71	1.36	1.49	0.57	0.76	0.76	hypothetical protein SORBIDRAFT_02g026590 [Sorghum bicolor]>gi|241923707|gb|EER96851.1| hypothetical protein SORBIDRAFT_02g026590 [Sorghum bicolor]	HSFF
Cluster-13984.126709	0.23	0.21	0.34	0.23	0.37	0.09	0.84	1.16	1.16	0.57	0.39	0.52	hypothetical protein SORBIDRAFT_02g026590 [Sorghum bicolor]>gi|241923707|gb|EER96851.1| hypothetical protein SORBIDRAFT_02g026590 [Sorghum bicolor]	HSFF
Cluster-13984.140447	2.41	2.7	3.5	0.63	0.7	0.82	5.55	5.04	6.8	2.16	1.84	1.66	hypothetical protein SORBIDRAFT_01g008380 [Sorghum bicolor]>gi|241917745|gb|EER90889.1| hypothetical protein SORBIDRAFT_01g008380 [Sorghum bicolor]	HSFF
Cluster-13984.153406	0.9	1.14	0.71	0.13	0.32	0.19	1.62	0.85	1.17	0.49	0.35	0.53	PREDICTED: heat stress transcription factor A-2a-like [Setaria italica]	HSFF
Cluster-13984.154122	0.06	0	0	2.32	0.49	0.16	0.36	0.04	0	0.22	0.02	0.65	hypothetical protein SORBIDRAFT_01g021490 [Sorghum bicolor]>gi|241921069|gb|EER94213.1| hypothetical protein SORBIDRAFT_01g021490 [Sorghum bicolor]	HSFF
Cluster-13984.160704	0.09	0.31	0.29	1.65	2	2.22	0.26	0.33	0.26	0.79	0.64	0.79	hypothetical protein SORBIDRAFT_06g025710 [Sorghum bicolor]>gi|241938133|gb|EES11278.1| hypothetical protein SORBIDRAFT_06g025710 [Sorghum bicolor]	HSFF
Cluster-13984.163678	0	0	0	0.35	0	0.29	1.19	2.18	1.51	0	0	0.4	hypothetical protein SORBIDRAFT_01g046350 [Sorghum bicolor]>gi|241922319|gb|EER95463.1| hypothetical protein SORBIDRAFT_01g046350 [Sorghum bicolor]	HSFF
Cluster-13984.163872	0	0	0.07	0	0	0	2.92	1.93	2.93	0.47	0.17	0.31	TPA: hypothetical protein ZEAMMB73_946704 [Zea mays]	HSFF
Cluster-13984.163873	0.63	0.41	0.25	0.84	1.23	0.97	5.06	5.76	7.16	5.96	3.88	5.49	hypothetical protein SORBIDRAFT_01g046350 [Sorghum bicolor]>gi|241922319|gb|EER95463.1| hypothetical protein SORBIDRAFT_01g046350 [Sorghum bicolor]	HSFF
Cluster-13984.164180	0	0	0	0	0	0	1.21	2.3	0.32	0.15	1.1	0.87	TPA: hypothetical protein ZEAMMB73_946704 [Zea mays]	HSFF
Cluster-13984.164181	0	0.1	0	0.13	0.04	0.18	2.9	3.09	0.91	0.06	0.19	0.05	TPA: hypothetical protein ZEAMMB73_946704 [Zea mays]	HSFF
Cluster-13984.18302	5.27	6.33	3.68	44.95	51.85	40.18	16.02	17.81	19.72	39.94	41.18	41.72	PREDICTED: heat stress transcription factor C-1b-like [Setaria italica]	HSFF
Cluster-13984.18303	4.57	5.13	4.16	54.02	53.62	48.01	16.89	22.4	17.31	43.02	41.71	47.13	hypothetical protein SORBIDRAFT_03g033750 [Sorghum bicolor]>gi|241928277|gb|EES01422.1| hypothetical protein SORBIDRAFT_03g033750 [Sorghum bicolor]	HSFF
Cluster-13984.18304	5.9	4.26	4.57	16.02	14.93	14.97	3.14	2.96	4.83	24.77	19.21	18.8	hypothetical protein SORBIDRAFT_03g028470 [Sorghum bicolor]>gi|241927958|gb|EES01103.1| hypothetical protein SORBIDRAFT_03g028470 [Sorghum bicolor]	HSFF
Cluster-13984.18305	0.76	1.17	1.46	1.87	3.22	2.6	0.85	0.92	0.46	3.85	3.88	3.51	PREDICTED: heat stress transcription factor C-1a-like [Setaria italica]	HSFF
Cluster-13984.19205	0	0	0.16	1.24	1.14	0.93	0.26	0.1	0.12	1.05	0.8	0.37	hypothetical protein ZEAMMB73_949484 [Zea mays]	HSFF
Cluster-13984.32834	1.91	0.89	0	10.32	6.64	12.31	31.96	14.07	31.01	24.1	21.81	13.6	PREDICTED: heat shock factor protein 7 isoform X1 [Zea mays]>gi|414869815|tpg|DAA48372.1| TPA: heat shock factor protein 7 [Zea mays]>gi|645166138|gb|AIB04797.1| HSF transcription factor, partial [Zea mays]	HSFF
Cluster-13984.51746	0	0	1.24	8.87	11.78	8.43	16.7	16.03	23.44	16.38	9.43	14.21	PREDICTED: heat shock factor protein 7 isoform X1 [Zea mays]>gi|414869815|tpg|DAA48372.1| TPA: heat shock factor protein 7 [Zea mays]>gi|645166138|gb|AIB04797.1| HSF transcription factor, partial [Zea mays]	HSFF
Cluster-13984.54345	10.62	11.86	12.87	1.66	1.56	1.4	15.09	17.69	17.41	12.33	11.48	12.61	hypothetical protein SORBIDRAFT_09g026440 [Sorghum bicolor]>gi|241945406|gb|EES18551.1| hypothetical protein SORBIDRAFT_09g026440 [Sorghum bicolor]	HSFF
Cluster-13984.54346	9.76	7.59	10.07	0.4	0.4	1	12.46	7.81	9.2	3.55	2.67	1.02	hypothetical protein SORBIDRAFT_09g026440 [Sorghum bicolor]>gi|241945406|gb|EES18551.1| hypothetical protein SORBIDRAFT_09g026440 [Sorghum bicolor]	HSFF
Cluster-13984.55749	8.36	9.68	8.17	16.7	20.6	17.15	64.31	68.14	59.09	75.24	63.89	70.5	hypothetical protein SORBIDRAFT_02g026590 [Sorghum bicolor]>gi|241923707|gb|EER96851.1| hypothetical protein SORBIDRAFT_02g026590 [Sorghum bicolor]	HSFF
Cluster-13984.59341	1.14	0.64	0.4	10.75	7.06	8.76	8.5	7.31	8.11	19.7	12.38	13.42	PREDICTED: heat stress transcription factor B-2c-like [Zea mays]>gi|414886406|tpg|DAA62420.1| TPA: hypothetical protein ZEAMMB73_805208 [Zea mays]>gi|645166376|gb|AIB04896.1| HSF transcription factor, partial [Zea mays]	HSFF
Cluster-13984.61296	0.52	1.04	1.01	0	0	0	0	0	0	1.83	0	2.07	heat shock factor protein 2 [Zea mays]>gi|195614910|gb|ACG29285.1| heat shock factor protein 2 [Zea mays]>gi|413937095|gb|AFW71646.1| heat shock factor protein 2 [Zea mays]>gi|645166439|gb|AIB04922.1| HSF transcription factor, partial [synthetic construct]	HSFF
Cluster-13984.62940	4.29	3.92	4.72	14.8	16.68	22.41	0.39	0.54	0.42	7.51	6.62	7.78	unknown [Zea mays]>gi|413936671|gb|AFW71222.1| heat shock factor protein 1 [Zea mays]	HSFF
Cluster-13984.77372	0.92	0	0	0.75	1.25	1.8	0	0.11	0	0.47	0.59	0.9	unknown [Zea mays]>gi|413936671|gb|AFW71222.1| heat shock factor protein 1 [Zea mays]	HSFF
Cluster-13984.77373	3.45	3.31	3.28	17.95	18.46	16.66	0.41	0.2	1.1	9.83	9.74	8.17	hypothetical protein SORBIDRAFT_04g008300 [Sorghum bicolor]>gi|241931656|gb|EES04801.1| hypothetical protein SORBIDRAFT_04g008300 [Sorghum bicolor]	HSFF
Cluster-13984.83551	1.5	0.67	1.64	20.87	17.05	16.68	7.78	5.11	9.23	12.12	12.68	11.12	heat shock factor protein HSF30 [Zea mays]	HSFF
Cluster-13984.87287	0.57	0.52	0.82	1.32	1.35	1.93	0.12	0.18	0.19	0.55	0.71	0.88	heat shock factor protein HSF30 [Zea mays]>gi|194705596|gb|ACF86882.1| unknown [Zea mays]>gi|195614422|gb|ACG29041.1| heat shock factor protein HSF30 [Zea mays]>gi|238015456|gb|ACR38763.1| unknown [Zea mays]>gi|407232666|gb|AFT82675.1| HSF11 transcription factor, partial [Zea mays subsp. mays]>gi|414873342|tpg|DAA51899.1| TPA: heat shock factor protein HSF30 [Zea mays]	HSFF
Cluster-13984.9271	0	0	0.01	0.29	0.14	0	2.72	1.41	3.76	1.13	1.41	0.61	TPA: hypothetical protein ZEAMMB73_946704 [Zea mays]	HSFF
Cluster-13984.93424	8.84	11.44	11.34	4.08	4.72	2.85	0.31	0.55	0.89	1.28	0.11	0.69	hypothetical protein SORBIDRAFT_02g040790 [Sorghum bicolor]>gi|241926641|gb|EER99785.1| hypothetical protein SORBIDRAFT_02g040790 [Sorghum bicolor]	HSFF
Cluster-13984.93924	0.33	0.72	1.08	1.06	0.86	0.46	0	0	0.08	0.27	0.27	0.63	hypothetical protein SORBIDRAFT_01g005250 [Sorghum bicolor]>gi|241920154|gb|EER93298.1| hypothetical protein SORBIDRAFT_01g005250 [Sorghum bicolor]	HSFF
Cluster-13984.31067	0.02	0	0	0.57	0.71	0.36	0.36	0.65	0.48	0.2	0.54	0.7	Cysteine-rich receptor-like protein kinase 41 [Aegilops tauschii]	IRAK1
Cluster-13984.5153	0.23	0.52	0.27	0.51	0.85	0.93	2.98	3.06	3.32	2.45	3.3	3.83	hypothetical protein TRIUR3_21353 [Triticum urartu]	K06966
Cluster-13984.52175	0.13	0.14	0.05	0.11	0.09	0.06	3.26	3.45	3.22	0.22	0.18	0.12	hypothetical protein SORBIDRAFT_07g021100 [Sorghum bicolor]>gi|241941888|gb|EES15033.1| hypothetical protein SORBIDRAFT_07g021100 [Sorghum bicolor]	K09264
Cluster-13984.64665	1.24	1	1.13	2.17	2.6	2.79	4.59	6.41	6.26	0.57	2.3	1.03	hypothetical protein SORBIDRAFT_02g038780 [Sorghum bicolor]>gi|241924366|gb|EER97510.1| hypothetical protein SORBIDRAFT_02g038780 [Sorghum bicolor]	K09264
Cluster-13984.70333	0	0	0	0	0	0	0.24	0.25	0.21	0	0	0	hypothetical protein SORBIDRAFT_07g021100 [Sorghum bicolor]>gi|241941888|gb|EES15033.1| hypothetical protein SORBIDRAFT_07g021100 [Sorghum bicolor]	K09264
Cluster-13984.46891	0	0	0	0	0	0.48	0	0.11	0.02	0.9	1.03	1.34	hypothetical protein SORBIDRAFT_03g030830 [Sorghum bicolor]>gi|241930275|gb|EES03420.1| hypothetical protein SORBIDRAFT_03g030830 [Sorghum bicolor]	KATNA1
Cluster-13984.46892	0	0	0.03	0	0.55	0	0.41	0.26	0.2	0	0	0	hypothetical protein SORBIDRAFT_03g030830 [Sorghum bicolor]>gi|241930275|gb|EES03420.1| hypothetical protein SORBIDRAFT_03g030830 [Sorghum bicolor]	KATNA1
Cluster-13984.46896	0.88	2.69	3.41	0.25	0.23	0.88	0.04	0.57	0.34	0.76	0.01	0	PREDICTED: katanin p60 ATPase-containing subunit A-like 2-like [Oryza brachyantha]	KATNA1
Cluster-13984.104813	0.04	0.02	0.02	0.51	0.41	0.64	1.1	1.36	1.25	2.19	1.58	1.02	hypothetical protein SORBIDRAFT_04g027490 [Sorghum bicolor]>gi|241932363|gb|EES05508.1| hypothetical protein SORBIDRAFT_04g027490 [Sorghum bicolor]	KDM1A, AOF2, LSD1
Cluster-13984.104814	1.94	2.11	2.51	14.87	11.95	18.89	31.03	39.42	31.04	24.33	19.18	13.09	hypothetical protein SORBIDRAFT_04g027490 [Sorghum bicolor]>gi|241932363|gb|EES05508.1| hypothetical protein SORBIDRAFT_04g027490 [Sorghum bicolor]	KDM1A, AOF2, LSD1
Cluster-13984.54110	0.14	0.09	0.05	1.28	1.29	1.11	3.51	3.01	4.07	4.55	3.91	3.91	hypothetical protein SORBIDRAFT_04g027490 [Sorghum bicolor]>gi|241932363|gb|EES05508.1| hypothetical protein SORBIDRAFT_04g027490 [Sorghum bicolor]	KDM1A, AOF2, LSD1
Cluster-13984.54115	7.37	7.86	7.18	36.36	37.57	32.45	96.44	87.65	101.62	50.3	47.66	50.2	hypothetical protein SORBIDRAFT_04g027490 [Sorghum bicolor]>gi|241932363|gb|EES05508.1| hypothetical protein SORBIDRAFT_04g027490 [Sorghum bicolor]	KDM1A, AOF2, LSD1
Cluster-13984.107369	0.02	0.06	0.34	0	0	0	0	0.03	0.03	0	0	0	hypothetical protein SORBIDRAFT_08g019800 [Sorghum bicolor]>gi|241944153|gb|EES17298.1| hypothetical protein SORBIDRAFT_08g019800 [Sorghum bicolor]	KIF15
Cluster-13984.109703	0.66	0.57	1.31	0	0.2	0.27	0	0.2	0.17	0	0	0	PREDICTED: phragmoplast orienting kinesin 2 isoform X2 [Setaria italica]	KIF15
Cluster-13984.66806	12.2	11.29	12.16	1.23	0.87	0.98	1.3	1.48	1.22	0.54	0.88	0.76	hypothetical protein SORBIDRAFT_01g015490 [Sorghum bicolor]>gi|241918130|gb|EER91274.1| hypothetical protein SORBIDRAFT_01g015490 [Sorghum bicolor]	KIF15
Cluster-13984.66807	5.14	8.08	4.72	0.94	1.3	0.89	0.45	1.32	0.78	0.67	0.28	0.37	hypothetical protein SORBIDRAFT_01g015490 [Sorghum bicolor]>gi|241918130|gb|EER91274.1| hypothetical protein SORBIDRAFT_01g015490 [Sorghum bicolor]	KIF15
Cluster-13984.92148	11.85	11.86	10.93	2.81	2.15	2.3	1.69	1.98	1.65	1.07	1.33	1.29	PREDICTED: kinesin-like protein KIN12B [Setaria italica]	KIF15
Cluster-13984.79855	11.24	10.17	12	1.4	1.23	1.32	1.46	1.4	1.36	1.49	1.41	1.42	hypothetical protein SORBIDRAFT_03g027243 [Sorghum bicolor]>gi|241930098|gb|EES03243.1| hypothetical protein SORBIDRAFT_03g027243, partial [Sorghum bicolor]	KIF18_19
Cluster-13984.109573	0	0	0	0.23	0.27	0.02	0	0	0	0.32	0	0.06	PREDICTED: kinesin-5 [Zea mays]>gi|195615810|gb|ACG29735.1| kinesin-1 [Zea mays]	KIFC1
Cluster-13984.109575	0	0	0	0.22	0.02	0.39	0	0	0	0.23	0.66	0.67	hypothetical protein SORBIDRAFT_06g029500 [Sorghum bicolor]>gi|241939766|gb|EES12911.1| hypothetical protein SORBIDRAFT_06g029500 [Sorghum bicolor]	KIFC1
Cluster-13984.115429	0	0.52	0.65	1.28	1	0.31	0.11	0	0.08	0.14	0	1.82	hypothetical protein SORBIDRAFT_06g029500 [Sorghum bicolor]>gi|241939766|gb|EES12911.1| hypothetical protein SORBIDRAFT_06g029500 [Sorghum bicolor]	KIFC1
Cluster-13984.55910	0	1.23	0	0	0	0	0.67	0.43	0.7	0.83	0.22	0.5	kinesin-related protein11 [Zea mays]>gi|414883331|tpg|DAA59345.1| TPA: hypothetical protein ZEAMMB73_936761 [Zea mays]	KIFC1
Cluster-13984.130316	0	0.2	0.17	0	0	0	0	0	0	0	0	0	PREDICTED: uncharacterized protein LOC100194298 isoform X1 [Zea mays]	KIFC2_3
Cluster-13984.163521	0	0	0	0	0.07	0	0	0	0	0.43	0.25	0.19	PREDICTED: kinesin-4-like isoform X2 [Setaria italica]	KIFC2_3
Cluster-13984.3210	0	0	0	0.1	0.05	0.1	0.04	0	0	0.04	0.2	0.12	PREDICTED: kinesin-4-like isoform X1 [Setaria italica]	KIFC2_3
Cluster-13984.4964	0.04	0.16	0.15	0.1	0.08	0.17	0.01	0	0	0	0.04	0	uncharacterized protein LOC100384084 [Zea mays]>gi|224033857|gb|ACN36004.1| unknown [Zea mays]	KIFC2_3
Cluster-13984.64080	1.79	1.49	1.54	0.34	0.35	0.07	0.24	0.38	0.38	0.13	0.08	0.25	PREDICTED: uncharacterized protein LOC100381510 isoform X1 [Zea mays]>gi|414586821|tpg|DAA37392.1| TPA: hypothetical protein ZEAMMB73_988969 [Zea mays]	KIFC2_3
Cluster-13984.64083	0.59	0.88	0.38	0	0.07	0.1	0	0	0	0	0.12	0	PREDICTED: uncharacterized protein LOC100381510 isoform X1 [Zea mays]>gi|414586821|tpg|DAA37392.1| TPA: hypothetical protein ZEAMMB73_988969 [Zea mays]	KIFC2_3
Cluster-13984.66176	0	0	0	0	0	0.04	0.02	0.04	0.03	0.22	0.16	0.23	PREDICTED: uncharacterized protein LOC100194298 isoform X1 [Zea mays]	KIFC2_3
Cluster-13984.89756	5.25	4.82	5.58	0.76	0.61	0.91	0.76	0.8	0.97	0.46	0.32	0.38	PREDICTED: uncharacterized protein LOC100381510 isoform X1 [Zea mays]>gi|414586821|tpg|DAA37392.1| TPA: hypothetical protein ZEAMMB73_988969 [Zea mays]	KIFC2_3
Cluster-13984.144500	0.87	1.1	0.8	0.67	0.79	0.12	2.18	1.54	1.39	1.71	1.21	1.41	PREDICTED: uncharacterized protein LOC100502520 isoform X1 [Zea mays]>gi|313483220|gb|ADR51675.1| potassium high-affinity transporter [Zea mays]>gi|414587450|tpg|DAA38021.1| TPA: hypothetical protein ZEAMMB73_884361 [Zea mays]>gi|576866888|gb|AHH35041.1| high-affinity potassium transporter [Zea mays]	kup
Cluster-13984.84878	1.07	1.9	2.26	0.24	0.21	0	0.55	0.19	0.18	0.34	0.1	0.09	PREDICTED: probable linoleate 9S-lipoxygenase 4 [Setaria italica]	LOX1_5
Cluster-13984.84881	92.62	101.33	92.15	5.25	7.6	5.92	36.69	46.72	35.57	2.1	2.1	1.89	PREDICTED: probable linoleate 9S-lipoxygenase 4 [Setaria italica]	LOX1_5
Cluster-13984.31119	7.91	7.92	8.97	2.08	2.01	2.14	1.1	1.45	1.25	1.09	0.94	0.96	PREDICTED: mitotic spindle checkpoint protein MAD1-like [Setaria italica]	MAD1L
Cluster-13984.31121	1.32	1.06	0.67	0.08	0.22	0	0.36	0.21	0.28	0.08	0.09	0.22	PREDICTED: mitotic spindle checkpoint protein MAD1-like [Setaria italica]	MAD1L
Cluster-13984.138859	0	0	0	0.05	0	0.02	0.98	0	0.84	0	0	0	PREDICTED: cyclin-dependent kinase F-3-like isoform X1 [Oryza brachyantha]>gi|573965864|ref|XP_006665036.1| PREDICTED: cyclin-dependent kinase F-3-like isoform X2 [Oryza brachyantha]	MAK
Cluster-13984.64132	0	0	0.37	0.34	0	0	0.17	1.38	0.03	0	0	0	PREDICTED: cyclin-dependent kinase F-3-like isoform X1 [Oryza brachyantha]>gi|573965864|ref|XP_006665036.1| PREDICTED: cyclin-dependent kinase F-3-like isoform X2 [Oryza brachyantha]	MAK
Cluster-13984.67440	0.23	0.27	0.14	0.54	0.23	0.41	1.24	1.28	1.83	0.58	0.42	0.46	hypothetical protein SORBIDRAFT_04g029070 [Sorghum bicolor]>gi|241932443|gb|EES05588.1| hypothetical protein SORBIDRAFT_04g029070 [Sorghum bicolor]	MARS, metG
Cluster-13984.128235	1.88	1.84	2.15	0.81	0.3	0.33	0.55	0.42	0.57	0.28	0	0.3	hypothetical protein SORBIDRAFT_06g017330 [Sorghum bicolor]>gi|241937700|gb|EES10845.1| hypothetical protein SORBIDRAFT_06g017330 [Sorghum bicolor]	MCM3
Cluster-13984.138101	0.43	0.53	0.01	0	0	0	0	0	0	0	0	0	hypothetical protein SORBIDRAFT_09g022830 [Sorghum bicolor]>gi|241945215|gb|EES18360.1| hypothetical protein SORBIDRAFT_09g022830 [Sorghum bicolor]	MCM8
Cluster-13984.43304	0.45	0.25	1.89	2.53	4.23	6.35	0	0	0.61	8.39	5.48	0.19	hypothetical protein SORBIDRAFT_10g000800 [Sorghum bicolor]>gi|241914566|gb|EER87710.1| hypothetical protein SORBIDRAFT_10g000800 [Sorghum bicolor]	MEIS2
Cluster-643.0	0	0	0	0	0	0	0	0	0	0.72	0.74	0.89	PREDICTED: metalloendoproteinase 1-like [Malus domestica]	MMP20
Cluster-13984.17346	1.09	0.87	1.04	27.95	33.67	27.91	1.76	2	1.18	11.41	12.1	12.74	hypothetical protein SORBIDRAFT_01g047450 [Sorghum bicolor]>gi|241919732|gb|EER92876.1| hypothetical protein SORBIDRAFT_01g047450 [Sorghum bicolor]	MYBP
Cluster-13984.86921	473.05	325.73	397.31	144.66	114.64	146.54	404.59	254.56	484.21	45.85	34.06	23.32	LOC100281240 [Zea mays]>gi|194698624|gb|ACF83396.1| unknown [Zea mays]>gi|195612666|gb|ACG28163.1| MYB transcription factor TaMYB1 [Zea mays]>gi|323388617|gb|ADX60113.1| MYB transcription factor [Zea mays]>gi|413935975|gb|AFW70526.1| putative MYB DNA-binding domain superfamily protein [Zea mays]	MYBP
Cluster-13984.89339	21.16	23.46	21.1	3.16	2.96	2.67	30.69	30.65	35.04	6.9	6.43	6.19	hypothetical protein SORBIDRAFT_01g037110 [Sorghum bicolor]>gi|241919212|gb|EER92356.1| hypothetical protein SORBIDRAFT_01g037110 [Sorghum bicolor]	MYBP
Cluster-13984.65980	0	0.1	0.19	0.53	0.25	0.57	0.05	0.06	0.09	0.19	0.06	0.19	PREDICTED: myosin-17-like isoform X2 [Zea mays]	MYO5
Cluster-13984.72123	0	0	0.02	0.06	0.17	0.1	0	0	0.08	0	0.09	0	PREDICTED: myosin-6-like isoform X1 [Zea mays]>gi|414874051|tpg|DAA52608.1| TPA: hypothetical protein ZEAMMB73_589412 [Zea mays]>gi|645166396|gb|AIB04904.1| orphans transcription factor, partial [Zea mays]	MYO5
Cluster-13984.114491	0	0	0	0.34	0	0.28	0	0	0	0.24	0.2	0.91	hypothetical protein SORBIDRAFT_01g045500 [Sorghum bicolor]>gi|241919624|gb|EER92768.1| hypothetical protein SORBIDRAFT_01g045500 [Sorghum bicolor]	NFYA
Cluster-13984.114492	0.78	0.89	0.98	6.8	4.59	5.86	5.66	5.17	4.3	5.42	6.3	4.57	hypothetical protein SORBIDRAFT_01g045500 [Sorghum bicolor]>gi|241919624|gb|EER92768.1| hypothetical protein SORBIDRAFT_01g045500 [Sorghum bicolor]	NFYA
Cluster-13984.114495	0	0.32	0	0	0.64	0	1.54	1.99	1.64	0	0	0	PREDICTED: uncharacterized protein LOC100194365 isoform X2 [Zea mays]>gi|195639800|gb|ACG39368.1| nuclear transcription factor Y subunit A-3 [Zea mays]>gi|219884965|gb|ACL52857.1| unknown [Zea mays]>gi|224035201|gb|ACN36676.1| unknown [Zea mays]>gi|414865097|tpg|DAA43654.1| TPA: nuclear transcription factor Y subunit A-3 isoform 1 [Zea mays]>gi|414865098|tpg|DAA43655.1| TPA: nuclear transcription…	NFYA
Cluster-13984.134011	0	0.29	0	0.54	0.46	0.46	0	0	0	0.45	0	0	hypothetical protein SORBIDRAFT_08g021910 [Sorghum bicolor]>gi|241944274|gb|EES17419.1| hypothetical protein SORBIDRAFT_08g021910 [Sorghum bicolor]	NFYA
Cluster-13984.36973	1.81	0.46	0.48	0	1.37	0	1.83	0	4.38	0	0	0	hypothetical protein SORBIDRAFT_01g013430 [Sorghum bicolor]>gi|241918022|gb|EER91166.1| hypothetical protein SORBIDRAFT_01g013430 [Sorghum bicolor]	NFYA
Cluster-13984.48034	0.4	0	0.39	2.71	1.84	1.29	1.34	1.47	2.12	3.28	3.23	3.11	PREDICTED: uncharacterized protein LOC100194365 isoform X3 [Zea mays]>gi|414865094|tpg|DAA43651.1| TPA: hypothetical protein ZEAMMB73_480714 [Zea mays]>gi|414865095|tpg|DAA43652.1| TPA: hypothetical protein ZEAMMB73_480714 [Zea mays]	NFYA
Cluster-13984.79758	0.3	0.7	0.21	0.79	0.34	0.46	0	0.08	0	0.21	0.57	0.76	PREDICTED: nuclear transcription factor Y subunit B-3-like [Setaria italica]>gi|835975544|ref|XP_012701562.1| PREDICTED: nuclear transcription factor Y subunit B-3-like [Setaria italica]	NFYB
Cluster-13984.94416	0.44	0.82	0.43	0.19	0.1	0.51	1.49	0.89	0.94	0.66	0.23	0.85	PREDICTED: nuclear transcription factor Y subunit B-3-like [Setaria italica]>gi|835975544|ref|XP_012701562.1| PREDICTED: nuclear transcription factor Y subunit B-3-like [Setaria italica]	NFYB
Cluster-13984.27470	0	0	0.12	0	0.12	0.2	1.31	0.36	0.42	0	0.18	0.04	nucleoporin p58/p45 [Zea mays]>gi|194694838|gb|ACF81503.1| unknown [Zea mays]>gi|195607460|gb|ACG25560.1| nucleoporin p58/p45 [Zea mays]>gi|414885727|tpg|DAA61741.1| TPA: nucleoporin p58/p45 [Zea mays]	NUPL1, NUP49
Cluster-13984.32938	0.18	0.14	0.15	0.22	0.04	0.17	0.72	1.08	1.73	0.23	0.53	0.11	nucleoporin p58/p45 [Zea mays]>gi|195625850|gb|ACG34755.1| nucleoporin p58/p45 [Zea mays]>gi|223945339|gb|ACN26753.1| unknown [Zea mays]>gi|414589621|tpg|DAA40192.1| TPA: nucleoporin p58/p45 [Zea mays]	NUPL1, NUP49
Cluster-13984.113451	0.15	0.27	0.15	0.25	0.42	0.5	0.04	0.11	0.03	0.22	0.29	0.29	hypothetical protein SORBIDRAFT_05g001790 [Sorghum bicolor]>gi|241936037|gb|EES09182.1| hypothetical protein SORBIDRAFT_05g001790 [Sorghum bicolor]	OVM, ANT
Cluster-13984.135284	4.71	3	3.86	0.52	1.01	0.49	0.25	0.07	0.09	0.08	0.05	0.07	PREDICTED: AP2-like ethylene-responsive transcription factor ANT isoform X3 [Setaria italica]	OVM, ANT
Cluster-13984.135285	3.42	3.53	1.63	0.17	0.65	0	0	0	0	0	0	0	PREDICTED: uncharacterized protein LOC100217129 isoform X2 [Zea mays]>gi|414873074|tpg|DAA51631.1| TPA: putative AP2/EREBP transcription factor superfamily protein [Zea mays]	OVM, ANT
Cluster-13984.139679	0.56	0.35	0	0.19	0.01	0	0.74	1.19	0	0	0	0	hypothetical protein SORBIDRAFT_06g031120 [Sorghum bicolor]>gi|241938424|gb|EES11569.1| hypothetical protein SORBIDRAFT_06g031120 [Sorghum bicolor]	OVM, ANT
Cluster-13984.144353	5.77	5.7	6.69	2.66	2.89	2.9	20.03	17.12	19.93	2.1	2.23	1.95	hypothetical protein SORBIDRAFT_06g031120 [Sorghum bicolor]>gi|241938424|gb|EES11569.1| hypothetical protein SORBIDRAFT_06g031120 [Sorghum bicolor]	OVM, ANT
Cluster-13984.144354	1.27	3.11	1.99	0.61	1.2	1.17	9.52	15.57	10.57	1.78	0.81	1.5	hypothetical protein SORBIDRAFT_06g031120 [Sorghum bicolor]>gi|241938424|gb|EES11569.1| hypothetical protein SORBIDRAFT_06g031120 [Sorghum bicolor]	OVM, ANT
Cluster-13984.26809	0.15	0.07	0	0	0.36	0.21	0.06	0	0	0.61	0.74	0.34	hypothetical protein SORBIDRAFT_07g021800 [Sorghum bicolor]>gi|241940779|gb|EES13924.1| hypothetical protein SORBIDRAFT_07g021800 [Sorghum bicolor]	OVM, ANT
Cluster-13984.73964	3.89	2.49	3.61	0.41	0.22	0.21	0.04	0.06	0	0	0.04	0.03	PREDICTED: AP2-like ethylene-responsive transcription factor ANT [Setaria italica]	OVM, ANT
Cluster-13984.73965	0.48	0.47	0.41	0.09	0.09	0	0.03	0.02	0	0.06	0	0	hypothetical protein SORBIDRAFT_02g002080 [Sorghum bicolor]>gi|241922681|gb|EER95825.1| hypothetical protein SORBIDRAFT_02g002080 [Sorghum bicolor]	OVM, ANT
Cluster-13984.76158	0.75	0.61	0.73	0	0.09	0.07	0	0	0	0	0	0	hypothetical protein SORBIDRAFT_02g002080 [Sorghum bicolor]>gi|241922681|gb|EER95825.1| hypothetical protein SORBIDRAFT_02g002080 [Sorghum bicolor]	OVM, ANT
Cluster-13984.76159	15.12	29.86	21.5	0.65	3.07	0.74	0.21	0	0.87	0.61	0	0	hypothetical protein SORBIDRAFT_02g002080 [Sorghum bicolor]>gi|241922681|gb|EER95825.1| hypothetical protein SORBIDRAFT_02g002080 [Sorghum bicolor]	OVM, ANT
Cluster-13984.87330	0.46	0	0	0.08	0.03	0.06	0.38	0.29	0.17	0	0	0	putative AP2/EREBP transcription factor superfamily protein [Zea mays]>gi|224036039|gb|ACN37095.1| unknown [Zea mays]>gi|414866507|tpg|DAA45064.1| TPA: putative AP2/EREBP transcription factor superfamily protein [Zea mays]>gi|645166811|gb|AIB05085.1| AP2-EREBP transcription factor, partial [Zea mays]	OVM, ANT
Cluster-22393.0	0.82	0.57	0.59	0.06	0.06	0.13	0.06	0.05	0.06	0.11	0.06	0.09	hypothetical protein SORBIDRAFT_01g045420 [Sorghum bicolor]>gi|241919620|gb|EER92764.1| hypothetical protein SORBIDRAFT_01g045420 [Sorghum bicolor]	OVM, ANT
Cluster-22455.2	2.46	2.9	2.35	0.24	0.23	0.26	0.09	0.14	0.06	0.12	0	0.04	PREDICTED: AP2-like ethylene-responsive transcription factor ANT [Brachypodium distachyon]	OVM, ANT
Cluster-13984.110287	0	0.66	0	0	0	0.26	1.45	1.59	2.39	0.51	0.32	0	hypothetical protein ZEAMMB73_102594 [Zea mays]>gi|413943852|gb|AFW76501.1| hypothetical protein ZEAMMB73_102594 [Zea mays]	PAP
Cluster-13984.73336	1.74	1.36	1.68	0.66	0.42	0.64	3.3	3.81	1.9	1.57	0.96	1.61	hypothetical protein ZEAMMB73_102594 [Zea mays]>gi|413943852|gb|AFW76501.1| hypothetical protein ZEAMMB73_102594 [Zea mays]	PAP
Cluster-13984.88374	0.76	1.15	1.67	0.58	0.83	0.15	1.95	3.1	1.27	0.38	0.56	1.16	hypothetical protein ZEAMMB73_102594 [Zea mays]>gi|413943852|gb|AFW76501.1| hypothetical protein ZEAMMB73_102594 [Zea mays]	PAP
Cluster-13984.88375	5.5	5.35	4.83	2.11	1.81	2.81	13.61	14.41	13.94	3.86	5.46	3.85	hypothetical protein ZEAMMB73_102594 [Zea mays]>gi|413943852|gb|AFW76501.1| hypothetical protein ZEAMMB73_102594 [Zea mays]	PAP
Cluster-13984.95509	4.09	3.77	3.54	2.17	1.35	2.09	12.48	11.57	11.96	3.12	3.52	2.35	hypothetical protein ZEAMMB73_102594 [Zea mays]>gi|413943852|gb|AFW76501.1| hypothetical protein ZEAMMB73_102594 [Zea mays]	PAP
Cluster-13984.147594	0.02	0.23	0	0.29	0.22	0.22	0	0	0.02	0.13	0.22	0.02	hypothetical protein SORBIDRAFT_06g028670 [Sorghum bicolor]>gi|241939720|gb|EES12865.1| hypothetical protein SORBIDRAFT_06g028670 [Sorghum bicolor]	PEX6, PXAAA1
Cluster-13984.113483	1.69	0.23	0	0.13	0	0.01	0.71	0.16	0.96	0.97	1.17	1.82	hypothetical protein SORBIDRAFT_01g040390 [Sorghum bicolor]>gi|241921998|gb|EER95142.1| hypothetical protein SORBIDRAFT_01g040390 [Sorghum bicolor]	PIP5K
Cluster-13984.60870	4.21	5.96	6.44	2.24	2.45	2.77	9.21	8.68	7.85	1.43	0.97	1.04	PREDICTED: uncharacterized protein LOC100383415 isoform X1 [Zea mays]>gi|414865944|tpg|DAA44501.1| TPA: putative phosphatidylinositol-4-phosphate 5-kinase family protein [Zea mays]	PIP5K
Cluster-13984.65847	7.57	8.58	9.89	0	0.07	0.3	0.21	0.9	0.15	1.19	0.18	0.35	PREDICTED: uncharacterized protein LOC100383415 isoform X1 [Zea mays]>gi|414865944|tpg|DAA44501.1| TPA: putative phosphatidylinositol-4-phosphate 5-kinase family protein [Zea mays]	PIP5K
Cluster-13984.78512	3.08	0.1	0.94	0	0.03	0	1.4	0.73	1.38	0.8	1.01	1.05	PREDICTED: uncharacterized protein LOC100383415 isoform X1 [Zea mays]>gi|414865944|tpg|DAA44501.1| TPA: putative phosphatidylinositol-4-phosphate 5-kinase family protein [Zea mays]	PIP5K
Cluster-13984.78513	2.05	0.93	0.88	0.41	0.42	0.1	0.63	0.99	1.25	0.66	0.84	0.8	PREDICTED: uncharacterized protein LOC100383415 isoform X1 [Zea mays]>gi|414865944|tpg|DAA44501.1| TPA: putative phosphatidylinositol-4-phosphate 5-kinase family protein [Zea mays]	PIP5K
Cluster-13984.89294	0	0	0	0.42	0.12	0.36	0	0.31	0.12	0.31	0.13	0.27	hypothetical protein SORBIDRAFT_03g009190 [Sorghum bicolor]>gi|241927333|gb|EES00478.1| hypothetical protein SORBIDRAFT_03g009190 [Sorghum bicolor]	PIPOX
Cluster-13984.1918	0	0	0	0.01	0	0	0	0	0	1.37	0.9	1.01	Metallo-dependent phosphatase [Coccomyxa subellipsoidea C-169]>gi|384250999|gb|EIE24477.1| Metallo-dependent phosphatase [Coccomyxa subellipsoidea C-169]	PPP2C
Cluster-13984.73047	0.27	0.11	0.44	1.67	1.08	1.31	0.31	0.93	1.27	1.74	2.25	1.87	hypothetical protein SORBIDRAFT_01g041610 [Sorghum bicolor]>gi|241919439|gb|EER92583.1| hypothetical protein SORBIDRAFT_01g041610 [Sorghum bicolor]	PRC1
Cluster-7417.0	0	0	0	0	0	0	0	0.04	0	0.79	0.69	0.4	hypothetical protein MNEG_6079 [Monoraphidium neglectum]	psbY
Cluster-6383.0	0	0	0	0	0	0	0	0	0	0.75	0.88	1.27	PREDICTED: 26S proteasome regulatory subunit 4 homolog B [Cucumis sativus]>gi|659069873|ref|XP_008452203.1| PREDICTED: LOW QUALITY PROTEIN: 26S proteasome regulatory subunit 4 homolog B-like [Cucumis melo]>gi|700205979|gb|KGN61098.1| hypothetical protein Csa_2G049870 [Cucumis sativus]	PSMC1, RPT2
Cluster-13725.0	0	0.03	0	0	0	0	0	0	0	1.34	1.01	1.31	26S proteasome subunit P45 [Coccomyxa subellipsoidea C-169]>gi|384251663|gb|EIE25140.1| 26S proteasome subunit P45 [Coccomyxa subellipsoidea C-169]	PSMC2, RPT1
Cluster-174.0	0	0	0	0	0	0	0	0	0	0.88	0.78	0.68	PREDICTED: 26S protease regulatory subunit 6A homolog [Eucalyptus grandis]	PSMC3, RPT5
Cluster-415.0	0	0	0	0	0	0	0	0	0	0.51	1.17	1.29	predicted protein [Physcomitrella patens]>gi|162669910|gb|EDQ56488.1| predicted protein [Physcomitrella patens]	PSMC4, RPT3
Cluster-4105.0	0	0	0	0	0	0	0	0	0	0.85	0.92	0.89	PREDICTED: 26S protease regulatory subunit 8 homolog A [Eucalyptus grandis]>gi|629118109|gb|KCW82784.1| hypothetical protein EUGRSUZ_C04160 [Eucalyptus grandis]	PSMC5, RPT6
Cluster-13984.101463	0	0	0	0	0	0	0	0	0	0.96	0.63	0.07	hypothetical protein SORBIDRAFT_04g006830 [Sorghum bicolor]>gi|241933326|gb|EES06471.1| hypothetical protein SORBIDRAFT_04g006830 [Sorghum bicolor]	PSMC6, RPT4
Cluster-13984.79276	0	0	0	0	0	0	0	0	0	4.44	4.54	4.81	hypothetical protein SORBIDRAFT_04g006830 [Sorghum bicolor]>gi|241933326|gb|EES06471.1| hypothetical protein SORBIDRAFT_04g006830 [Sorghum bicolor]	PSMC6, RPT4
Cluster-923.0	0	0	0	0	0	0	0	0	0	0.5	0.58	0.8	26S proteasome regulatory complex, ATPase RPT4 [Physcomitrella patens]>gi|162694574|gb|EDQ80922.1| 26S proteasome regulatory complex, ATPase RPT4 [Physcomitrella patens]	PSMC6, RPT4
Cluster-289.0	0	0	0	0	0	0	0	0	0	1.16	1.4	0.96	BnaC08g11800D [Brassica napus]	PSMD6, RPN7
Cluster-13984.115069	0.46	0	0.29	0.3	0.35	0	0	0	0	0.33	0.65	0.41	uncharacterized protein LOC100274928 [Zea mays]>gi|242074672|ref|XP_002447272.1| hypothetical protein SORBIDRAFT_06g031700 [Sorghum bicolor]>gi|194701744|gb|ACF84956.1| unknown [Zea mays]>gi|195607808|gb|ACG25734.1| hypothetical protein [Zea mays]>gi|195624790|gb|ACG34225.1| hypothetical protein [Zea mays]>gi|241938455|gb|EES11600.1| hypothetical protein SORBIDRAFT_06g031700 [Sorghum bicolor]>gi|…	PSMD7, RPN8
Cluster-13984.139255	0.12	0.03	0.15	0.12	0.2	0.52	0	0	0	0	0	0	hypothetical protein SORBIDRAFT_05g004185 [Sorghum bicolor]>gi|241934898|gb|EES08043.1| hypothetical protein SORBIDRAFT_05g004185, partial [Sorghum bicolor]	PUS3, DEG1
Cluster-13984.22220	0	0	0	0.01	0	0	0	0	0	0.23	0.15	0.08	small GTP binding protein Rab1A [Saccharum officinarum]	RAB1A
Cluster-1965.0	0	0	0	0	0	0	0	0	0	1.53	1.81	2.09	hypothetical protein PHYSODRAFT_561505 [Phytophthora sojae]>gi|348675957|gb|EGZ15775.1| hypothetical protein PHYSODRAFT_561505 [Phytophthora sojae]	RAB7A
Cluster-13984.109916	35.91	19.22	35.69	47.65	43.74	46.74	308.86	123.24	326.7	209.04	175.35	155.48	hypothetical protein SORBIDRAFT_03g006590 [Sorghum bicolor]>gi|241929366|gb|EES02511.1| hypothetical protein SORBIDRAFT_03g006590 [Sorghum bicolor]	RAV
Cluster-13984.130261	86.6	19.8	78.88	83.12	74.37	84.65	659.29	135.58	665.18	299.25	285.73	213.65	PREDICTED: AP2/ERF and B3 domain-containing protein Os01g0693400-like [Setaria italica]	RAV
Cluster-13984.94407	0.03	0	0.11	0	0	0	0.09	0	0.75	0.01	0.17	0	PREDICTED: RNA-binding protein 5-A isoform X2 [Setaria italica]	RBM5_10
Cluster-13984.9961	0	0.14	0	0.57	0.55	0.36	0	0	0	0.74	0.27	0.71	hypothetical protein SORBIDRAFT_08g001440 [Sorghum bicolor]>gi|241942424|gb|EES15569.1| hypothetical protein SORBIDRAFT_08g001440 [Sorghum bicolor]	RGL4, rhiE
Cluster-13984.95069	0.43	0.7	0.28	0.38	0.19	0.22	1.3	0.64	0.97	0.66	0.68	0.62	TPA: hypothetical protein ZEAMMB73_737670 [Zea mays]	RIX7, NVL
Cluster-3469.0	0	0	0	0	0	0	0	0	0	0.61	0.33	0.99	hypothetical protein CISIN_1g0186891mg [Citrus sinensis]	RNF115_126
Cluster-16622.0	0.18	0.16	0.11	0	0.04	0	0	0.03	0.05	0	0.01	0.16	hypothetical protein SORBIDRAFT_05g017173 [Sorghum bicolor]>gi|241936598|gb|EES09743.1| hypothetical protein SORBIDRAFT_05g017173, partial [Sorghum bicolor]	RPB1, POLR2A
Cluster-11138.0	0	0	0	0	0	0.08	1.06	0.89	1.51	0.34	0.07	0.33	ribosomal protein L19e [Helicosporidium sp. ATCC 50920]	RP-L19e, RPL19
Cluster-4720.1	0	0	0	0	0.09	0	0	0.04	0	1.24	1.3	1.38	hypothetical protein PPTG_11356 [Phytophthora parasitica INRA-310]>gi|566024773|gb|ETI47684.1| hypothetical protein F443_08148 [Phytophthora parasitica P1569]>gi|567962088|gb|ETK87619.1| hypothetical protein L915_07975 [Phytophthora parasitica]>gi|567990795|gb|ETL41017.1| hypothetical protein L916_07899 [Phytophthora parasitica]>gi|568020059|gb|ETL94197.1| hypothetical protein L917_07795 [Phytoph…	RP-LP0, RPLP0
Cluster-13984.83838	0.34	0.28	0.41	1.36	1.08	0.99	0.17	0.19	0.19	1.16	1.03	1.51	hypothetical protein SORBIDRAFT_02g040910 [Sorghum bicolor]>gi|241926647|gb|EER99791.1| hypothetical protein SORBIDRAFT_02g040910 [Sorghum bicolor]	RPM1, RPS3
Cluster-13984.143022	1.56	0.21	1.33	0.34	1.08	0.35	1.55	0.83	0.23	0	0	0.09	hypothetical protein SORBIDRAFT_03g026440 [Sorghum bicolor]>gi|241930046|gb|EES03191.1| hypothetical protein SORBIDRAFT_03g026440 [Sorghum bicolor]	RP-S1, rpsA
Cluster-10010.0	0	0	0	0.24	0.23	0.55	0.23	1	0	9.34	9.17	9.45	conserved unknown protein [Ectocarpus siliculosus]	RP-S25e, RPS25
Cluster-7894.0	0	0	0	0	0	0	2.69	4.13	4.52	1.13	0	0.74	40S ribosomal protein S25-2 [Medicago truncatula]>gi|217071358|gb|ACJ84039.1| unknown [Medicago truncatula]>gi|355508013|gb|AES89155.1| ribosomal protein S25 [Medicago truncatula]>gi|388493870|gb|AFK35001.1| unknown [Medicago truncatula]>gi|388505854|gb|AFK40993.1| unknown [Medicago truncatula]	RP-S25e, RPS25
Cluster-2302.0	0	0	0	0	0	0	0	0	0	0.75	1.03	0.69	hypothetical protein THAOC_35843 [Thalassiosira oceanica]	RP-S30e, RPS30
Cluster-13984.105235	1.55	0.91	1.17	1.91	1.04	1.43	0.67	0.3	0.58	6.11	4.65	3.14	hypothetical protein SORBIDRAFT_07g006230 [Sorghum bicolor]>gi|241941573|gb|EES14718.1| hypothetical protein SORBIDRAFT_07g006230 [Sorghum bicolor]	SENP8, NEDP1, DEN1
Cluster-13984.49116	0.6	0.84	0.64	0.08	0.85	1.48	0.24	0.25	0.11	0.93	1.33	1.17	hypothetical protein SORBIDRAFT_01g038690 [Sorghum bicolor]>gi|241919281|gb|EER92425.1| hypothetical protein SORBIDRAFT_01g038690 [Sorghum bicolor]	SF1
Cluster-13984.36217	3.47	4.49	4.54	11.02	11.46	11.23	3.7	2.94	3.01	22.49	16.3	14.68	hypothetical protein SORBIDRAFT_09g030110 [Sorghum bicolor]>gi|241945636|gb|EES18781.1| hypothetical protein SORBIDRAFT_09g030110 [Sorghum bicolor]	SIGMA70
Cluster-13984.122698	0	0	0.31	0.97	1.4	1.18	0.26	0.19	0.37	1.06	0.72	1.04	hypothetical protein SORBIDRAFT_06g021070 [Sorghum bicolor]>gi|241939284|gb|EES12429.1| hypothetical protein SORBIDRAFT_06g021070 [Sorghum bicolor]	SLC2A13, ITR
Cluster-13984.82270	0.09	0.08	0.14	0.49	0.65	0.69	0.68	0.23	0.33	0.63	0.69	0.37	hypothetical protein SORBIDRAFT_06g021070 [Sorghum bicolor]>gi|241939284|gb|EES12429.1| hypothetical protein SORBIDRAFT_06g021070 [Sorghum bicolor]	SLC2A13, ITR
Cluster-13984.90713	0	0	0	0.11	0.06	0.09	0	0	0	0	0	0	hypothetical protein SORBIDRAFT_06g021070 [Sorghum bicolor]>gi|241939284|gb|EES12429.1| hypothetical protein SORBIDRAFT_06g021070 [Sorghum bicolor]	SLC2A13, ITR
Cluster-13984.96576	0	0	0.93	0.34	1.41	1.35	0.01	0.01	0.37	1.75	0.97	1.75	LOC100283030 [Zea mays]>gi|670436055|ref|XP_008658640.1| PREDICTED: LOC100283030 isoform X1 [Zea mays]>gi|195627012|gb|ACG35336.1| amino acid transporter-like protein [Zea mays]>gi|413954727|gb|AFW87376.1| amino acid transporter-like protein isoform 1 [Zea mays]>gi|413954728|gb|AFW87377.1| amino acid transporter-like protein isoform 2 [Zea mays]	SLC38A2, SNAT2
Cluster-13984.78379	23.28	13.35	22.75	3.99	5.11	7.86	55.16	26.17	53.21	111.92	70.02	37.89	zinc transporter 2 precursor [Zea mays]	SLC39A1_2_3, ZIP1_2_3
Cluster-13984.78774	0	0.28	0	0.03	0.17	0	2.96	1.74	1.57	0.11	0.14	0.42	zinc transporter 2 precursor [Zea mays]	SLC39A1_2_3, ZIP1_2_3
Cluster-13984.111730	9.29	9.14	9.85	2.75	1.98	2.37	1.56	1.58	1.46	1.05	1.3	1.1	PREDICTED: structural maintenance of chromosomes protein 2-1-like isoform X1 [Zea mays]	SMC2
Cluster-9474.0	0	0	0	0	0.16	0	0	0	0	1.4	1.5	0.94	conserved hypothetical protein [Phytophthora infestans T30-4]>gi|262106637|gb|EEY64689.1| conserved hypothetical protein [Phytophthora infestans T30-4]	SSRP1
Cluster-13984.84416	1.52	0.69	1.05	0	1.12	0	0	0	0	0.13	0.37	0.5	hypothetical protein SORBIDRAFT_07g007620 [Sorghum bicolor]>gi|241941625|gb|EES14770.1| hypothetical protein SORBIDRAFT_07g007620 [Sorghum bicolor]	SSX2IP, ADIP
Cluster-13984.110243	0.15	0.12	0.01	0	0	0.01	0	0.05	0	0	0	0.02	hypothetical protein SORBIDRAFT_01g008310 [Sorghum bicolor]>gi|241917740|gb|EER90884.1| hypothetical protein SORBIDRAFT_01g008310 [Sorghum bicolor]	SUPV3L1, SUV3
Cluster-13984.122690	0.31	0.43	0.17	0	0.01	0.01	0	0.06	0	0	0	0.04	hypothetical protein SORBIDRAFT_01g008310 [Sorghum bicolor]>gi|241917740|gb|EER90884.1| hypothetical protein SORBIDRAFT_01g008310 [Sorghum bicolor]	SUPV3L1, SUV3
Cluster-13984.73080	0	0	0	0	0	0	0.15	0	0.37	0.66	0.2	0	PREDICTED: symplekin isoform X1 [Zea mays]>gi|670425833|ref|XP_008653538.1| PREDICTED: symplekin isoform X1 [Zea mays]>gi|670425835|ref|XP_008653539.1| PREDICTED: symplekin isoform X1 [Zea mays]	SYMPK
Cluster-13984.117736	1.13	1.51	1.66	1.11	1.35	1.91	3.64	2.3	3.05	0.59	0.99	0.66	PREDICTED: LOW QUALITY PROTEIN: transcription initiation factor TFIID subunit 12-like [Setaria italica]	TAF12
Cluster-13984.117737	0	0	0	0.09	0.11	0.08	0.31	0.94	0.51	0	0	0.12	PREDICTED: LOW QUALITY PROTEIN: transcription initiation factor TFIID subunit 12-like [Setaria italica]	TAF12
Cluster-13984.117738	0.45	0.68	0.76	0	0.81	0.28	0.88	2.02	1.78	0.17	0	0.26	PREDICTED: LOW QUALITY PROTEIN: transcription initiation factor TFIID subunit 12-like [Setaria italica]	TAF12
Cluster-13984.30968	0	0.24	0	0.28	0.66	0.17	0	0	0	0.12	0.14	0.24	Transcription initiation factor TFIID subunit 7 [Zea mays]>gi|670402641|ref|XP_008681204.1| PREDICTED: transcription initiation factor TFIID subunit 7 isoform X1 [Zea mays]>gi|670402643|ref|XP_008681205.1| PREDICTED: transcription initiation factor TFIID subunit 7 isoform X1 [Zea mays]>gi|194694358|gb|ACF81263.1| unknown [Zea mays]>gi|195620262|gb|ACG31961.1| transcription initiation factor TFIID…	TAF7
Cluster-13984.32845	0.07	0.62	0.81	0.7	0	0.68	0.32	0.09	0.3	0	0	0	hypothetical protein SORBIDRAFT_04g004990 [Sorghum bicolor]>gi|241933209|gb|EES06354.1| hypothetical protein SORBIDRAFT_04g004990 [Sorghum bicolor]	TAF7
Cluster-6213.1	0	0	0	0.04	0	0	0	0	0	0.9	0.89	0.81	transcription elongation factor B, polypeptide 1 [Nannochloropsis gaditana CCMP526]>gi|422293113|gb|EKU20413.1| transcription elongation factor B, polypeptide 1 [Nannochloropsis gaditana CCMP526]	TCEB1
Cluster-13984.120447	0.12	0.05	0.05	0.05	0.05	0	0.77	0.52	0.53	0.21	0.32	0.31	uncharacterized protein LOC100383020 [Zea mays]>gi|223975291|gb|ACN31833.1| unknown [Zea mays]>gi|413957023|gb|AFW89672.1| hypothetical protein ZEAMMB73_476307 [Zea mays]	TFDP1
Cluster-13984.120452	0.8	1.05	1.43	0.29	0.57	0.94	2.73	3	1.71	0.62	0.5	0.69	hypothetical protein SORBIDRAFT_01g046810 [Sorghum bicolor]>gi|241922346|gb|EER95490.1| hypothetical protein SORBIDRAFT_01g046810 [Sorghum bicolor]	TFDP1
Cluster-13984.105839	0	0	0	0.29	0	0.22	0	0	0	0	0.08	0	hypothetical protein SORBIDRAFT_06g012266 [Sorghum bicolor]>gi|241938854|gb|EES11999.1| hypothetical protein SORBIDRAFT_06g012266, partial [Sorghum bicolor]	TFIIA2, GTF2A2, TOA2
Cluster-13984.99127	1.71	4.25	2.82	0	1.67	0.51	0	0	0	2.26	4.6	2.76	TFIIA small subunity [Saccharum hybrid cultivar SP80-3280]	TFIIA2, GTF2A2, TOA2
Cluster-13984.94362	0.09	0.35	0.17	0.39	0.24	0.11	0	0	0	0.1	0.4	0	PREDICTED: transcription initiation factor IIE subunit alpha [Brachypodium distachyon]	TFIIE1, GTF2E1, TFA1, tfe
Cluster-12971.0	0	0.02	0	0	0	0	0	0	0	0.93	1.11	0.91	hypothetical protein SELMODRAFT_64568, partial [Selaginella moellendorffii]>gi|302806762|ref|XP_002985112.1| hypothetical protein SELMODRAFT_44478, partial [Selaginella moellendorffii]>gi|300146940|gb|EFJ13606.1| hypothetical protein SELMODRAFT_44478, partial [Selaginella moellendorffii]>gi|300162294|gb|EFJ28907.1| hypothetical protein SELMODRAFT_64568, partial [Selaginella moellendorffii]	TIA1, TIAL1
Cluster-13984.102342	0.09	0.13	0.07	0.48	0.39	0.47	0.09	0	0	0.24	0.29	0.29	nucleolysin TIAR [Zea mays]	TIA1, TIAL1
Cluster-13984.87508	0.59	0.01	0	0.31	2.46	1.27	3.4	1.15	2	0.5	0.09	0	hypothetical protein SORBIDRAFT_07g027050 [Sorghum bicolor]>gi|241942211|gb|EES15356.1| hypothetical protein SORBIDRAFT_07g027050 [Sorghum bicolor]	TIA1, TIAL1
Cluster-13984.90876	0	0	0	0.23	0.23	0.51	0	0	0	0	0	0.1	putative oligouridylate binding protein [Sorghum bicolor]	TIA1, TIAL1
Cluster-13984.90877	0	0	0	0.06	0.02	0.1	0	0	0	0	0	0.01	putative oligouridylate binding protein [Sorghum bicolor]	TIA1, TIAL1
Cluster-13984.159673	0.04	0.03	0.03	0.05	0.05	0.05	0.17	0.26	0.19	0.04	0.03	0.02	hypothetical protein SORBIDRAFT_07g028070 [Sorghum bicolor]>gi|241942271|gb|EES15416.1| hypothetical protein SORBIDRAFT_07g028070 [Sorghum bicolor]	UAF30, SPP27
Cluster-13984.75111	0.07	0.1	0.22	0.95	0.32	1.19	0	0.19	0.2	1.16	0.78	0.96	PREDICTED: uncharacterized protein LOC103645800 [Zea mays]>gi|414584929|tpg|DAA35500.1| TPA: hypothetical protein ZEAMMB73_283156 [Zea mays]	UAF30, SPP27
Cluster-13984.87809	0.68	1.28	0	0	0	0	0.74	1.12	0	0	0	2.06	hypothetical protein SORBIDRAFT_01g048260 [Sorghum bicolor]>gi|241919775|gb|EER92919.1| hypothetical protein SORBIDRAFT_01g048260 [Sorghum bicolor]	UBQLN, DSK2
Cluster-13984.66280	0.16	0.59	0.16	0	0	0	0	0.04	0	0	0.48	0.06	hypothetical protein SORBIDRAFT_02g029240 [Sorghum bicolor]>gi|241926007|gb|EER99151.1| hypothetical protein SORBIDRAFT_02g029240 [Sorghum bicolor]	udk, UCK
Cluster-13984.3144	0	0	0	0.01	0	0	0	0	0	2.44	2.18	1.97	hypothetical protein POPTR_0015s09220g [Populus trichocarpa]>gi|222868614|gb|EEF05745.1| hypothetical protein POPTR_0015s09220g [Populus trichocarpa]	VCP, CDC48
Cluster-13984.152752	0	0.18	0.24	0.87	1.43	0.58	0.54	0.91	1.15	0.48	0.23	0.7	PREDICTED: uncharacterized protein LOC100277954 isoform X1 [Zea mays]	WDR21A
Cluster-13984.96296	1.79	1.59	1.95	0.97	0.4	0.63	11	9.81	10.23	2.31	1.87	1.66	hypothetical protein SORBIDRAFT_02g037670 [Sorghum bicolor]>gi|241924306|gb|EER97450.1| hypothetical protein SORBIDRAFT_02g037670 [Sorghum bicolor]	WNK, PRKWNK
Cluster-13984.53514	0.17	0.09	0.53	0.3	0.57	0.09	0.15	0.33	0.08	1.31	1.19	0.99	hypothetical protein SORBIDRAFT_02g027950 [Sorghum bicolor]>gi|241925927|gb|EER99071.1| hypothetical protein SORBIDRAFT_02g027950 [Sorghum bicolor]	WRKY2
Cluster-13984.58597	3.97	4.45	4.35	0.7	0.62	0.66	0.38	0.68	0.29	0.33	0.37	0.27	hypothetical protein SORBIDRAFT_06g019710 [Sorghum bicolor]>gi|241939200|gb|EES12345.1| hypothetical protein SORBIDRAFT_06g019710 [Sorghum bicolor]	WRKY2
Cluster-13984.159435	0.05	0.09	0.09	1.08	0.87	0.45	0.63	0.51	0.72	2.83	2.9	2.6	PREDICTED: probable WRKY transcription factor 27 [Zea mays]>gi|413944060|gb|AFW76709.1| putative WRKY DNA-binding domain superfamily protein [Zea mays]>gi|645165548|gb|AIB04556.1| WRKY transcription factor, partial [Zea mays]	WRKY22
Cluster-13984.16397	1.44	1.65	1.13	1.77	2.17	2.13	1.5	0.63	1.83	0.33	0.16	0.54	hypothetical protein SORBIDRAFT_04g009800 [Sorghum bicolor]>gi|241931738|gb|EES04883.1| hypothetical protein SORBIDRAFT_04g009800 [Sorghum bicolor]	WRKY22
Cluster-13984.103762	0.34	0.54	1.17	0.01	0.08	0.1	0	0	0	0.27	0.54	0.63	hypothetical protein SORBIDRAFT_03g038510 [Sorghum bicolor]>gi|241928540|gb|EES01685.1| hypothetical protein SORBIDRAFT_03g038510 [Sorghum bicolor]	WRKY33
Cluster-13984.106265	0.43	0.28	0.57	0	0	0	0.47	0.6	0	0	0.56	0.29	hypothetical protein SORBIDRAFT_03g038510 [Sorghum bicolor]>gi|241928540|gb|EES01685.1| hypothetical protein SORBIDRAFT_03g038510 [Sorghum bicolor]	WRKY33
Cluster-13984.111259	3.63	3.06	3.06	0.53	0.62	0.64	1.15	0.9	1.41	3.24	2.72	2.87	hypothetical protein SORBIDRAFT_09g023270 [Sorghum bicolor]>gi|241946540|gb|EES19685.1| hypothetical protein SORBIDRAFT_09g023270 [Sorghum bicolor]	WRKY33
Cluster-13984.117845	17.55	15.93	14.44	2.56	1.67	1.26	2.97	2.6	2.69	12.58	10.6	10.61	hypothetical protein SORBIDRAFT_03g038510 [Sorghum bicolor]>gi|241928540|gb|EES01685.1| hypothetical protein SORBIDRAFT_03g038510 [Sorghum bicolor]	WRKY33
Cluster-13984.129387	1.18	2.59	2.02	0	0.26	0.46	0.25	0	0.15	2.39	1.8	1.62	hypothetical protein SORBIDRAFT_03g038510 [Sorghum bicolor]>gi|241928540|gb|EES01685.1| hypothetical protein SORBIDRAFT_03g038510 [Sorghum bicolor]	WRKY33
Cluster-13984.82978	23.86	22.03	20.94	2.4	2.61	2.62	3.97	3.96	3.74	16.49	16.86	14.77	hypothetical protein SORBIDRAFT_03g038510 [Sorghum bicolor]>gi|241928540|gb|EES01685.1| hypothetical protein SORBIDRAFT_03g038510 [Sorghum bicolor]	WRKY33
Cluster-13984.106886	3.62	0	2.06	1.33	0	1.52	0.1	0	0	0.75	1.03	0.67	hypothetical protein SORBIDRAFT_03g028120 [Sorghum bicolor]>gi|241930142|gb|EES03287.1| hypothetical protein SORBIDRAFT_03g028120 [Sorghum bicolor]	YME1
Cluster-4976.1	0	0	0	0	0	0	0	0	0	0.49	0.88	0.85	AAA-type ATPase [Galdieria sulphuraria]>gi|452820936|gb|EME27972.1| AAA-type ATPase [Galdieria sulphuraria]	YME1
Cluster-13984.25887	0.16	0.26	0.04	0.3	0.5	0.82	0	0	0	0	0.3	0	hypothetical protein SORBIDRAFT_02g002703 [Sorghum bicolor]>gi|241924817|gb|EER97961.1| hypothetical protein SORBIDRAFT_02g002703, partial [Sorghum bicolor]	ZSWIM3
