# Supplementary material for: Use of Transcriptomic Analyses to Elucidate the Mechanism Governing Nodal Root Development in Eremochloa ophiuroides (Munro) Hack
Source: Front Plant Sci. 2021 Apr 23;12:659830. doi: 10.3389/fpls.2021.659830 (PMC8102984; doi:10.3389/fpls.2021.659830)
Supplement: Supplementary Table 10 — FPKM values of unigenes NAC1, DBP, and AIR3. [file Table_10.xlsx]

## Sheet: Sheet1
Table S10. FPKM values of unigenes NAC1, DBP and AIR3
Gene ID	FPKM value				Putative gene
	0d	2d	4d	8d
Cluster-13984.80392	11.4467	16.7367	62.8367	31.0767	NAC1
Cluster-13984.86034	279.773	202.973	1881.07	479.467	NAC1
Cluster-13984.92946	23.4933	15.97	9.4	13.9667	DBP
Cluster-13984.108570	0.26	0.223333	0.46	0.356667	AIR3
Cluster-13984.108572	7.81667	2.78333	2.74	1.90333	AIR3
Cluster-13984.17993	0.356667	0	0	0	AIR3
Cluster-13984.17992	0.296667	0.206667	0	0.12	AIR3
Cluster-13984.113901	1.65667	2.09	0.853333	0.656667	AIR3
Cluster-13984.17991	0.566667	0.61	0	0.33	AIR3
Cluster-13984.150160	0.323333	0	0.563333	0.263333	AIR3
Cluster-13984.113898	1.15333	1.13667	0.41	0.18	AIR3
Cluster-13984.113899	2.44	2.21333	0	0.24	AIR3
